# Supplementary material for: Assessing genetic diversity and defining signatures of positive selection on the genome of dromedary camels from the southeast of the Arabian Peninsula
Source: Front Vet Sci. 2023 Nov 30;10:1296610. doi: 10.3389/fvets.2023.1296610 (PMC10720651; doi:10.3389/fvets.2023.1296610)
Supplement: Supplementary file 1 [file Table_1.xlsx]

## Sheet: Sheet1
TableS1: summary statistics of the Omani camels mapped autosomal sequence reads against CamDro3 reference genome assembly
ID	Depth of coverage	number of mapped reads	Percentage of mapped reads	Number of paired reads	Percentage of paired reads	percentage of genome covered
S65	11.43	152417851	99.77	144282544	95.47	94.7968
S66	10.2	136598421	99.8	130249552	95.98	94.7686
S67	10.07	133683985	99.77	128753944	96.77	94.7496
S68	10.13	134971674	99.83	129736612	96.68	94.7577
S69	8.78	117830145	99.81	112546160	96.14	94.6639
S70	13.33	178061781	99.78	169849852	95.96	94.8488
S71	10.49	140263008	99.81	133959986	96.15	94.7611
S72	14.89	196956473	99.8	190042842	96.98	94.8586
S73	8.68	116290962	99.82	110886042	96.06	94.6644
S74	10.56	140440944	99.82	134506376	96.39	94.7875
S75	8.34	111678005	99.79	106827838	96.27	94.645
S76	10.28	135814971	99.81	129837020	96.18	94.7807
S77	8.64	114661003	99.82	110401982	96.82	94.6728
S78	8.14	107590582	99.81	103530276	96.75	94.6248
S107	7.93	105395635	99.84	100520166	96.04	94.5962
S108	8.44	112264078	99.82	107109684	96.03	94.6525
S109	10.56	135149249	99.83	129042398	96.22	94.6445
S110	11.98	158805137	99.8	150784846	95.67	94.8308
S111	13.06	170656626	99.8	164033836	96.62	94.832
S112	9.17	120257783	99.81	114300342	95.66	94.7324
S113	10.29	135639347	99.78	130554630	96.72	94.7784
S114	11.62	153563675	99.8	145362096	95.33	94.8151
S115	8.88	116702809	99.81	110959770	95.74	94.7154
S116	8.47	112695040	99.81	108356896	96.74	94.6776
S117	11.65	155030494	99.85	148875632	96.62	94.8144
S118	22.5	300862527	99.78	284861128	95.49	94.9626
S119	16.18	219991927	99.8	206226546	94.71	94.9083
S120	14	186511112	99.82	178284126	96.24	94.8594
S121	21.87	290232273	99.83	276367908	96.03	94.9428
