# Supplementary material for: Assessing genetic diversity and defining signatures of positive selection on the genome of dromedary camels from the southeast of the Arabian Peninsula
Source: Front Vet Sci. 2023 Nov 30;10:1296610. doi: 10.3389/fvets.2023.1296610 (PMC10720651; doi:10.3389/fvets.2023.1296610)
Supplement: Supplementary file 2 [file Table_2.xlsx]

## Sheet: Table_S2
Supplementary Table 2: The cross-validation (CV) error of the different cluster (K) values of the admixture analysis
CV error (K=1): 0.57843
CV error (K=2): 0.67063
CV error (K=3): 0.84615
