# Supplementary material for: Assessing genetic diversity and defining signatures of positive selection on the genome of dromedary camels from the southeast of the Arabian Peninsula
Source: Front Vet Sci. 2023 Nov 30;10:1296610. doi: 10.3389/fvets.2023.1296610 (PMC10720651; doi:10.3389/fvets.2023.1296610)
Supplement: Supplementary file 3 [file Table_3.xlsx]

## Sheet: Sheet1
Supplementary Table S3: The coordiantes of the candidate windows identified by the DCMS analysis on the autosomes of Omani dromedary camels
Chr	Start	Stop	number of SNPs	DCMS	DCMS p-value
1	27225001	27325001	99	10.3975	7.14217e-05
1	42050001	42150001	163	12.0617	5.12201e-06
1	42075001	42175001	163	12.2098	3.98278e-06
1	42100001	42200001	171	11.3076	1.76619e-05
1	59750001	59850001	104	10.7411	4.26742e-05
2	46600001	46700001	33	10.7284	4.35018e-05
2	46800001	46900001	37	11.8831	6.91293e-06
2	46825001	46925001	31	11.2685	1.87966e-05
2	61400001	61500001	306	11.3982	1.52816e-05
2	94650001	94750001	83	10.7323	4.32469e-05
2	94675001	94775001	82	10.6982	4.55447e-05
3	72075001	72175001	71	10.8049	3.87167e-05
4	57300001	57400001	29	10.7233	4.38438e-05
5	18250001	18350001	49	10.2606	8.73206e-05
5	18275001	18375001	54	11.9112	6.59593e-06
5	18425001	18525001	128	11.1638	2.21827e-05
5	18450001	18550001	109	11.25	1.9356e-05
5	18475001	18575001	74	13.8112	2.18743e-07
5	18500001	18600001	41	13.5395	3.6633e-07
5	34775001	34875001	31	11.4922	1.31348e-05
5	46550001	46650001	33	10.3843	7.28232e-05
5	46575001	46675001	54	10.4089	7.02274e-05
5	46600001	46700001	93	10.6901	4.61061e-05
5	68400001	68500001	67	10.3101	8.12189e-05
6	40650001	40750001	90	10.8591	3.5627e-05
6	40675001	40775001	80	10.7703	4.08139e-05
6	46600001	46700001	152	10.5762	5.47433e-05
6	48575001	48675001	48	10.9142	3.27328e-05
6	48600001	48700001	64	10.5153	5.99571e-05
6	59675001	59775001	22	10.333	7.85379e-05
6	85050001	85150001	105	10.8325	3.71114e-05
6	85075001	85175001	103	10.9081	3.3042e-05
6	96975001	97075001	56	10.8561	3.57937e-05
7	20900001	21000001	177	10.2712	8.59883e-05
7	20925001	21025001	95	11.1255	2.35586e-05
7	21025001	21125001	54	11.1238	2.36206e-05
7	28425001	28525001	101	11.1568	2.24287e-05
7	36875001	36975001	88	10.1741	9.90336e-05
7	36900001	37000001	82	11.0904	2.48903e-05
7	36925001	37025001	87	11.5147	1.26639e-05
7	36950001	37050001	83	11.3743	1.58781e-05
9	64000001	64100001	11	12.0505	5.22064e-06
9	64075001	64175001	11	12.4676	2.55259e-06
9	70900001	71000001	89	11.0911	2.48632e-05
10	20850001	20950001	152	12.4546	2.61088e-06
10	20875001	20975001	103	12.7679	1.50418e-06
10	33725001	33825001	114	10.2967	8.28304e-05
10	34775001	34875001	142	10.5248	5.91149e-05
10	34800001	34900001	118	11.2235	2.0185e-05
10	48350001	48450001	100	10.2657	8.6679e-05
11	59750001	59850001	43	10.1822	9.78799e-05
13	39100001	39200001	61	10.2987	8.25866e-05
15	46600001	46700001	38	11.1273	2.34909e-05
15	48600001	48700001	155	10.5584	5.62196e-05
15	48625001	48725001	135	11.63	1.04979e-05
16	26575001	26675001	29	10.3141	8.0745e-05
16	35600001	35700001	60	12.7172	1.64595e-06
16	38575001	38675001	222	12.3187	3.30366e-06
16	38600001	38700001	236	13.3802	4.93428e-07
16	39700001	39800001	418	10.2213	9.24673e-05
16	39725001	39825001	401	12.1808	4.18447e-06
16	39750001	39850001	358	11.8551	7.24269e-06
16	39775001	39875001	343	11.1462	2.28048e-05
17	23725001	23825001	121	10.859	3.56358e-05
19	24875001	24975001	638	11.7818	8.17907e-06
19	24900001	25000001	684	10.5645	5.57087e-05
20	11750001	11850001	199	10.2086	9.41947e-05
20	11775001	11875001	212	12.1202	4.63937e-06
20	11800001	11900001	186	13.3564	5.15787e-07
20	11825001	11925001	136	14.6681	4.03999e-08
20	11850001	11950001	111	14.639	4.28502e-08
20	11875001	11975001	108	10.7229	4.38667e-05
20	20025001	20125001	398	10.833	3.70832e-05
20	42050001	42150001	187	11.7841	8.14775e-06
20	42075001	42175001	148	12.7104	1.66602e-06
21	24925001	25025001	18	10.8853	3.4224e-05
22	10025001	10125001	28	11.1694	2.19857e-05
22	10050001	10150001	28	10.3187	8.0204e-05
26	12025001	12125001	56	12.394	2.90088e-06
26	12050001	12150001	69	11.4149	1.48758e-05
26	12075001	12175001	74	11.0856	2.50777e-05
26	12100001	12200001	63	10.9492	3.10064e-05
26	12225001	12325001	17	10.3019	8.22094e-05
26	12250001	12350001	17	10.3019	8.22094e-05
27	16525001	16625001	72	11.6913	9.49423e-06
27	16550001	16650001	65	10.9326	3.18138e-05
27	16575001	16675001	71	10.3867	7.25702e-05
