# Supplementary material for: Assessing genetic diversity and defining signatures of positive selection on the genome of dromedary camels from the southeast of the Arabian Peninsula
Source: Front Vet Sci. 2023 Nov 30;10:1296610. doi: 10.3389/fvets.2023.1296610 (PMC10720651; doi:10.3389/fvets.2023.1296610)
Supplement: Supplementary file 4 [file Table_4.xlsx]

## Sheet: Sheet1
Supplementary Table S4: The coordinates of the candidate regions under positive selection identified on the autosomes of Omani dromedary camels
Chr	Start	Stop	Size	DCMS mean
1	27225001	27325001	100001	10.4
1	42050001	42200001	150001	11.86
1	59750001	59850001	100001	10.74
2	46600001	46700001	100001	10.73
2	46800001	46925001	125001	11.58
2	61400001	61500001	100001	11.4
2	94650001	94775001	125001	10.72
3	72075001	72175001	100001	10.8
4	57300001	57400001	100001	10.72
5	18250001	18375001	125001	11.09
5	18425001	18600001	175001	12.44
5	34775001	34875001	100001	11.49
5	46550001	46700001	150001	10.49
5	68400001	68500001	100001	10.31
6	40650001	40775001	125001	10.81
6	46600001	46700001	100001	10.58
6	48575001	48700001	125001	10.71
6	59675001	59775001	100001	10.33
6	85050001	85175001	125001	10.87
6	96975001	97075001	100001	10.86
7	20900001	21125001	225001	10.84
7	28425001	28525001	100001	11.16
7	36875001	37050001	175001	11.04
9	64000001	64175001	175001	12.26
9	70900001	71000001	100001	11.09
10	20850001	20975001	125001	12.61
10	33725001	33825001	100001	10.3
10	34775001	34900001	125001	10.87
10	48350001	48450001	100001	10.27
11	59750001	59850001	100001	10.18
13	39100001	39200001	100001	10.3
15	46600001	46700001	100001	11.13
15	48600001	48725001	125001	11.09
16	26575001	26675001	100001	10.31
16	35600001	35700001	100001	12.72
16	38575001	38700001	125001	12.85
16	39700001	39875001	175001	11.35
17	23725001	23825001	100001	10.86
19	24875001	25000001	125001	11.17
20	11750001	11975001	225001	12.62
20	20025001	20125001	100001	10.83
20	42050001	42175001	125001	12.25
21	24925001	25025001	100001	10.89
22	10025001	10150001	125001	10.74
26	12025001	12200001	175001	11.46
26	12225001	12350001	125001	10.3
27	16525001	16675001	150001	11
