# Supplementary material for: Assessing genetic diversity and defining signatures of positive selection on the genome of dromedary camels from the southeast of the Arabian Peninsula
Source: Front Vet Sci. 2023 Nov 30;10:1296610. doi: 10.3389/fvets.2023.1296610 (PMC10720651; doi:10.3389/fvets.2023.1296610)
Supplement: Supplementary file 5 [file Table_5.xlsx]

## Sheet: Sheet1
Supplementary Table S5: Genes within the identified candidate regions with signatures of selection on the autosomes of Omani dromedary camels
Gene ID	Chr	start	end
LOC116152345	1	27098534	27264765
LOC116152348	1	27274574	27297311
TMEM212	1	42064606	42081932
ATP13A3	1	59731302	59805361
TMEM44	1	59810316	59898347
DKK2	2	46723712	46825476
LOC116157735	2	46822052	47030951
RFC1	2	94666536	94729901
WDR19	2	94727667	94804613
TRNAG-ACC	2	94748335	94748407
DENND1A	4	57186765	57656827
LOC116152999	5	18295654	18310143
LOC116152998	5	18341936	18361440
SPOPL	5	18360279	18421621
LOC105092247	5	18418892	18474364
NXPH2	5	18490026	18596976
BAZ2B	5	34596951	34887472
LOC116153023	5	34864488	34883506
WIPF1	5	46610848	46685252
LOC105098979	5	68386249	68433293
NBEAL1	5	68436455	68565682
NPAS3	6	40404470	41202034
LOC116153535	6	48281813	48856817
LOC105086233	6	59513765	59778843
TTC7B	6	85074101	85299545
MTA1	6	96962021	96995762
CRIP2	6	96999341	97004747
LOC116153636	6	97007147	97013202
TEDC1	6	97015223	97025979
LOC105106470	6	97026576	97026920
TMEM121	6	97036921	97040666
TRNAA-CGC	6	97054904	97054975
LOC116153975	7	20518501	20964086
STEAP1	7	20963903	20973527
STEAP2	7	21000555	21027989
LOC116153978	7	21003892	21016453
LOC116153977	7	21023813	21068187
CFAP69	7	21033959	21087622
LOC116153976	7	21087731	21110518
GTPBP10	7	21113694	21130041
MACC1	7	36855858	36928755
LOC105092910	7	36985653	36986251
ITGB8	7	37048794	37129476
GMFG	9	63998666	64004191
SAMD4B	9	64008096	64043876
PAF1	9	64043997	64048731
MED29	9	64048959	64052339
ZFP36	9	64058633	64061271
TRNAI-UAU	9	64064243	64064336
PLEKHG2	9	64064577	64074933
RPS16	9	64078908	64081423
SUPT5H	9	64086449	64111423
TIMM50	9	64112750	64121093
DLL3	9	64123521	64132196
SELENOV	9	64132184	64141602
LOC105093327	9	64150507	64152405
LOC105093326	9	64167128	64171755
SYT3	9	70908385	70923049
C9H19orf81	9	70936619	70939320
SHANK1	9	70941939	70984584
CLEC11A	9	70989095	70991486
GPR32	9	70993552	71006421
CCDC73	10	20890561	20968582
EIF3M	10	20968866	20984723
INSC	10	33657741	33780085
LOC116155364	10	33778116	33785814
CALCB	10	33797490	33802486
SPON1	10	34552146	34795185
TRNAV-AAC	10	34859021	34859094
LOC105086708	10	34887543	34888768
GAB2	10	48204037	48352848
NARS2	10	48357564	48466950
LOC105097573	10	48362381	48362849
BTRC	11	59749802	59904316
TRNAS-AGA	11	59838196	59838267
RAB3B	13	39059528	39118846
TXNDC12	13	39129800	39154548
KTI12	13	39138371	39154404
BTF3L4	13	39155623	39174501
WDPCP	15	46632071	46920031
TRNAI-AAU	15	48616220	48616291
NPEPPS	16	26595206	26683433
LOC116157741	16	26595619	26705418
DOC2B	16	35614481	35640310
LOC105088240	16	35645795	35653944
YWHAE	16	35655401	35692219
LOC105088239	16	35693931	35694644
LOC116157782	16	38592929	38620290
TRNAA-GGC	16	38607277	38607348
ARL4D	16	38624671	38626645
LOC116158039	16	38629561	38629752
LOC116158038	16	38638145	38638335
LOC116158036	16	38642832	38643019
LOC116158042	16	38651794	38651980
LOC116158043	16	38656442	38656601
LOC116158040	16	38656912	38657103
LOC116158033	16	38666531	38666721
LOC116158034	16	38671266	38671456
LOC116158035	16	38677192	38677385
LOC116158032	16	38680838	38681028
LOC116158044	16	38686894	38687079
LOC116158041	16	38693768	38693959
LOC116157783	16	38696233	38698219
RPRML	16	39723076	39724201
LOC116157789	16	39724824	39733023
GOSR2	16	39740149	39758949
WNT9B	16	39788894	39812209
LOC116157790	16	39791134	39803267
LOC105090438	16	39812400	39824180
WNT3	16	39837825	39884543
IL17RD	17	23645280	23800605
HESX1	17	23778866	23800616
APPL1	17	23800965	23835084
ASB14	17	23822593	23846330
LOC105106546	19	24863734	24916864
LOC116147402	19	24922560	24931479
LOC105104545	19	24948181	24986847
LOC116147513	19	24989396	24989992
LOC105104546	19	24993432	25009899
TRNAT-AGU	19	24997530	24997601
ZNF318	20	11733390	11759849
CRIP3	20	11776609	11780356
SLC22A7	20	11780304	11786787
TTBK1	20	11791347	11831703
DNPH1	20	11841580	11844324
CUL9	20	11844735	11878143
SRF	20	11880547	11890154
LOC116147828	20	11908397	11910397
PTK7	20	11944527	12000552
GRM4	20	19940474	20044945
GMDS	20	41800939	42159800
FOXC1	20	42170243	42171856
LOC116148141	21	24932893	24933576
LOC116148191	21	24934721	24936678
LOC105093907	21	24949695	24956928
LOC116148142	21	24968174	24972794
LOC105105337	21	24987263	24992446
LOC116148192	21	24999013	25001783
LOC116148528	22	10018443	10028872
NOTCH3	22	10038073	10068518
EPHX3	22	10078139	10082174
BRD4	22	10085079	10166143
LOC116148427	22	10095174	10101934
LOC105102394	26	12029146	12104293
C26H8orf48	26	12029760	12032225
LOC116149164	26	12130101	12242229
LOC116149164	26	12130101	12242229
SGCZ	26	12336977	12456080
ABHD2	27	16455236	16545030
RLBP1	27	16548590	16558174
FANCI	27	16563841	16621303
TRNAT-GGU	27	16618313	16618384
POLG	27	16620526	16637836
TRNAR-UCG	27	16638062	16638134
