# Supplementary material for: Assessing genetic diversity and defining signatures of positive selection on the genome of dromedary camels from the southeast of the Arabian Peninsula
Source: Front Vet Sci. 2023 Nov 30;10:1296610. doi: 10.3389/fvets.2023.1296610 (PMC10720651; doi:10.3389/fvets.2023.1296610)
Supplement: Supplementary file 6 [file Table_6.xlsx]

## Sheet: Sheet1
Supplementary Table S6: The functional profiling of the genes within the candidate regions based on gProfiler software
source	term_name	term_id	adjusted_p_value	negative_log10_of_adjusted_p_value	term_size	query_size	intersection_size	effective_domain_size	intersections
GO:MF	protein-macromolecule adaptor activity	GO:0030674	0.0780016	1.1079	153	78	5	22444	SHANK1,INSC,GAB2,BTRC,GOSR2
GO:MF	co-receptor binding	GO:0039706	0.0990325	1.00422	7	78	2	22444	DKK2,WNT9B
GO:MF	molecular adaptor activity	GO:0060090	0.182524	0.73868	184	78	5	22444	SHANK1,INSC,GAB2,BTRC,GOSR2
GO:MF	binding	GO:0005488	0.522481	0.28193	10151	78	49	22444	ATP13A3,DKK2,RFC1,WDR19,DENND1A,SPOPL,BAZ2B,LOC105098979,NBEAL1,TTC7B,GTPBP10,ITGB8,GMFG,SAMD4B,ZFP36,SUPT5H,DLL3,LOC105093327,LOC105093326,SHANK1,CLEC11A,EIF3M,INSC,SPON1,GAB2,NARS2,BTRC,RAB3B,WDPCP,NPEPPS,DOC2B,ARL4D,WNT9B,WNT3,HESX1,APPL1,ASB14,ZNF318,TTBK1,DNPH1,CUL9,SRF,PTK7,GMDS,NOTCH3,ABHD2,RLBP1,FANCI,POLG
GO:MF	signaling receptor complex adaptor activity	GO:0030159	0.627054	0.202695	17	78	2	22444	SHANK1,GAB2
GO:MF	protein binding	GO:0005515	0.664596	0.177442	6180	78	34	22444	DKK2,WDR19,DENND1A,SPOPL,BAZ2B,LOC105098979,NBEAL1,TTC7B,ITGB8,GMFG,SAMD4B,SUPT5H,LOC105093327,SHANK1,CLEC11A,INSC,SPON1,GAB2,BTRC,RAB3B,WDPCP,DOC2B,WNT9B,WNT3,APPL1,ASB14,ZNF318,TTBK1,DNPH1,CUL9,SRF,GMDS,NOTCH3,FANCI
GO:MF	SNARE binding	GO:0000149	1	0	52	78	1	22444	DOC2B
GO:MF	purine ribonucleotide binding	GO:0032555	1	0	1450	78	8	22444	ATP13A3,RFC1,GTPBP10,NARS2,RAB3B,ARL4D,TTBK1,PTK7
GO:MF	adenyl ribonucleotide binding	GO:0032559	1	0	1123	78	5	22444	ATP13A3,RFC1,NARS2,TTBK1,PTK7
GO:MF	guanyl ribonucleotide binding	GO:0032561	1	0	336	78	3	22444	GTPBP10,RAB3B,ARL4D
GO:MF	hormone-sensitive lipase activity	GO:0033878	1	0	2	78	1	22444	ABHD2
GO:MF	DNA polymerase activity	GO:0034061	1	0	18	78	1	22444	POLG
GO:MF	short-chain carboxylesterase activity	GO:0034338	1	0	2	78	1	22444	ABHD2
GO:MF	phosphatidylinositol binding	GO:0035091	1	0	176	78	2	22444	DENND1A,APPL1
GO:MF	glutamate receptor binding	GO:0035254	1	0	20	78	1	22444	SHANK1
GO:MF	ionotropic glutamate receptor binding	GO:0035255	1	0	9	78	1	22444	SHANK1
GO:MF	signaling adaptor activity	GO:0035591	1	0	43	78	2	22444	SHANK1,GAB2
GO:MF	ribonucleotide binding	GO:0032553	1	0	1466	78	8	22444	ATP13A3,RFC1,GTPBP10,NARS2,RAB3B,ARL4D,TTBK1,PTK7
GO:MF	purine ribonucleoside triphosphate binding	GO:0035639	1	0	1411	78	8	22444	ATP13A3,RFC1,GTPBP10,NARS2,RAB3B,ARL4D,TTBK1,PTK7
GO:MF	signaling receptor activity	GO:0038023	1	0	1332	78	5	22444	ITGB8,IL17RD,GRM4,NOTCH3,ABHD2
GO:MF	hormone binding	GO:0042562	1	0	39	78	1	22444	ABHD2
GO:MF	ATPase-coupled transmembrane transporter activity	GO:0042626	1	0	100	78	1	22444	ATP13A3
GO:MF	identical protein binding	GO:0042802	1	0	1189	78	5	22444	APPL1,ZNF318,DNPH1,GMDS,NOTCH3
GO:MF	protein homodimerization activity	GO:0042803	1	0	410	78	2	22444	APPL1,ZNF318
GO:MF	ion binding	GO:0043167	1	0	3239	78	16	22444	ATP13A3,RFC1,LOC105098979,GTPBP10,ZFP36,DLL3,NARS2,RAB3B,NPEPPS,DOC2B,ARL4D,ZNF318,TTBK1,PTK7,GMDS,NOTCH3
GO:MF	anion binding	GO:0043168	1	0	1750	78	9	22444	ATP13A3,RFC1,GTPBP10,NARS2,RAB3B,ARL4D,TTBK1,PTK7,GMDS
GO:MF	cation binding	GO:0043169	1	0	1736	78	7	22444	LOC105098979,ZFP36,DLL3,NPEPPS,DOC2B,ZNF318,NOTCH3
GO:MF	protein kinase B binding	GO:0043422	1	0	7	78	1	22444	APPL1
GO:MF	sequence-specific DNA binding	GO:0043565	1	0	744	78	1	22444	SRF
GO:MF	small molecule binding	GO:0036094	1	0	1830	78	10	22444	ATP13A3,RFC1,GTPBP10,NARS2,RAB3B,ARL4D,TTBK1,PTK7,GMDS,RLBP1
GO:MF	ubiquitin-like protein ligase binding	GO:0044389	1	0	193	78	1	22444	CUL9
GO:MF	phosphatidylinositol-3-phosphate binding	GO:0032266	1	0	27	78	1	22444	DENND1A
GO:MF	myosin V binding	GO:0031489	1	0	9	78	1	22444	RAB3B
GO:MF	vitamin binding	GO:0019842	1	0	96	78	1	22444	RLBP1
GO:MF	enzyme binding	GO:0019899	1	0	1175	78	6	22444	DENND1A,SUPT5H,GAB2,APPL1,CUL9,FANCI
GO:MF	kinase binding	GO:0019900	1	0	426	78	2	22444	GAB2,APPL1
GO:MF	protein kinase binding	GO:0019901	1	0	377	78	2	22444	GAB2,APPL1
GO:MF	protein domain specific binding	GO:0019904	1	0	353	78	4	22444	DENND1A,INSC,SPON1,WNT3
GO:MF	syntaxin binding	GO:0019905	1	0	38	78	1	22444	DOC2B
GO:MF	heme binding	GO:0020037	1	0	115	78	1	22444	LOC105098979
GO:MF	active transmembrane transporter activity	GO:0022804	1	0	261	78	1	22444	ATP13A3
GO:MF	active ion transmembrane transporter activity	GO:0022853	1	0	172	78	1	22444	ATP13A3
GO:MF	transmembrane transporter activity	GO:0022857	1	0	860	78	2	22444	ATP13A3,SLC22A7
GO:MF	ubiquitin protein ligase binding	GO:0031625	1	0	185	78	1	22444	CUL9
GO:MF	inorganic cation transmembrane transporter activity	GO:0022890	1	0	432	78	1	22444	ATP13A3
GO:MF	enzyme regulator activity	GO:0030234	1	0	738	78	3	22444	DENND1A,PLEKHG2,BTRC
GO:MF	carbohydrate binding	GO:0030246	1	0	97	78	1	22444	LOC105093326
GO:MF	interleukin-17 receptor activity	GO:0030368	1	0	6	78	1	22444	IL17RD
GO:MF	translation repressor activity	GO:0030371	1	0	12	78	1	22444	SAMD4B
GO:MF	signaling receptor regulator activity	GO:0030545	1	0	312	78	3	22444	CLEC11A,WNT9B,WNT3
GO:MF	signaling receptor activator activity	GO:0030546	1	0	300	78	3	22444	CLEC11A,WNT9B,WNT3
GO:MF	adenyl nucleotide binding	GO:0030554	1	0	1130	78	5	22444	ATP13A3,RFC1,NARS2,TTBK1,PTK7
GO:MF	GTPase regulator activity	GO:0030695	1	0	309	78	2	22444	DENND1A,PLEKHG2
GO:MF	receptor tyrosine kinase binding	GO:0030971	1	0	38	78	1	22444	GAB2
GO:MF	small GTPase binding	GO:0031267	1	0	179	78	1	22444	DENND1A
GO:MF	synaptic receptor adaptor activity	GO:0030160	1	0	2	78	1	22444	SHANK1
GO:MF	isoprenoid binding	GO:0019840	1	0	16	78	1	22444	RLBP1
GO:MF	protein-containing complex binding	GO:0044877	1	0	602	78	2	22444	GMFG,APPL1
GO:MF	protein phosphorylated amino acid binding	GO:0045309	1	0	40	78	1	22444	BTRC
GO:MF	Arp2/3 complex binding	GO:0071933	1	0	5	78	1	22444	GMFG
GO:MF	modified amino acid binding	GO:0072341	1	0	38	78	1	22444	APPL1
GO:MF	translation regulator activity, nucleic acid binding	GO:0090079	1	0	73	78	1	22444	EIF3M
GO:MF	ubiquitin-protein transferase activator activity	GO:0097027	1	0	8	78	1	22444	BTRC
GO:MF	organic cyclic compound binding	GO:0097159	1	0	4336	78	17	22444	ATP13A3,RFC1,BAZ2B,LOC105098979,GTPBP10,SAMD4B,EIF3M,NARS2,RAB3B,ARL4D,HESX1,ZNF318,TTBK1,SRF,PTK7,GMDS,POLG
GO:MF	carbohydrate derivative binding	GO:0097367	1	0	1618	78	8	22444	ATP13A3,RFC1,GTPBP10,NARS2,RAB3B,ARL4D,TTBK1,PTK7
GO:MF	molecular function regulator activity	GO:0098772	1	0	1118	78	6	22444	DENND1A,PLEKHG2,CLEC11A,BTRC,WNT9B,WNT3
GO:MF	protein serine kinase activity	GO:0106310	1	0	7	78	1	22444	TTBK1
GO:MF	catalytic activity, acting on a protein	GO:0140096	1	0	1803	78	5	22444	BTRC,TXNDC12,NPEPPS,TTBK1,PTK7
GO:MF	catalytic activity, acting on DNA	GO:0140097	1	0	165	78	2	22444	RFC1,POLG
GO:MF	deoxyribonucleoside 5'-monophosphate N-glycosidase activity	GO:0070694	1	0	1	78	1	22444	DNPH1
GO:MF	catalytic activity, acting on RNA	GO:0140098	1	0	259	78	1	22444	NARS2
GO:MF	transcription regulator activity	GO:0140110	1	0	913	78	2	22444	HESX1,SRF
GO:MF	immune receptor activity	GO:0140375	1	0	83	78	1	22444	IL17RD
GO:MF	catalytic activity, acting on a nucleic acid	GO:0140640	1	0	425	78	3	22444	RFC1,NARS2,POLG
GO:MF	ATP-dependent activity	GO:0140657	1	0	469	78	2	22444	ATP13A3,RFC1
GO:MF	enzyme-substrate adaptor activity	GO:0140767	1	0	16	78	1	22444	BTRC
GO:MF	nucleoside phosphate binding	GO:1901265	1	0	1632	78	9	22444	ATP13A3,RFC1,GTPBP10,NARS2,RAB3B,ARL4D,TTBK1,PTK7,GMDS
GO:MF	heterocyclic compound binding	GO:1901363	1	0	4305	78	17	22444	ATP13A3,RFC1,BAZ2B,LOC105098979,GTPBP10,SAMD4B,EIF3M,NARS2,RAB3B,ARL4D,HESX1,ZNF318,TTBK1,SRF,PTK7,GMDS,POLG
GO:MF	phosphatidylinositol phosphate binding	GO:1901981	1	0	95	78	1	22444	DENND1A
GO:MF	extracellular matrix protein binding	GO:1990430	1	0	2	78	1	22444	ITGB8
GO:MF	ubiquitin ligase-substrate adaptor activity	GO:1990756	1	0	16	78	1	22444	BTRC
GO:MF	catalytic activity, acting on a tRNA	GO:0140101	1	0	96	78	1	22444	NARS2
GO:MF	translation regulator activity	GO:0045182	1	0	96	78	2	22444	SAMD4B,EIF3M
GO:MF	NADP+ binding	GO:0070401	1	0	3	78	1	22444	GMDS
GO:MF	DNA clamp unloader activity	GO:0061860	1	0	2	78	1	22444	RFC1
GO:MF	SMAD binding	GO:0046332	1	0	57	78	1	22444	LOC105093327
GO:MF	metal ion binding	GO:0046872	1	0	1672	78	7	22444	LOC105098979,ZFP36,DLL3,NPEPPS,DOC2B,ZNF318,NOTCH3
GO:MF	tetrapyrrole binding	GO:0046906	1	0	121	78	1	22444	LOC105098979
GO:MF	transition metal ion binding	GO:0046914	1	0	846	78	3	22444	LOC105098979,NPEPPS,ZNF318
GO:MF	protein heterodimerization activity	GO:0046982	1	0	219	78	1	22444	SUPT5H
GO:MF	protein dimerization activity	GO:0046983	1	0	707	78	5	22444	SUPT5H,BTRC,APPL1,ZNF318,SRF
GO:MF	acylglycerol lipase activity	GO:0047372	1	0	4	78	1	22444	ABHD2
GO:MF	receptor ligand activity	GO:0048018	1	0	292	78	3	22444	CLEC11A,WNT9B,WNT3
GO:MF	tau protein binding	GO:0048156	1	0	9	78	1	22444	TTBK1
GO:MF	beta-tubulin binding	GO:0048487	1	0	26	78	1	22444	APPL1
GO:MF	DNA polymerase binding	GO:0070182	1	0	15	78	1	22444	FANCI
GO:MF	tau-protein kinase activity	GO:0050321	1	0	7	78	1	22444	TTBK1
GO:MF	LBD domain binding	GO:0050693	1	0	5	78	1	22444	SPON1
GO:MF	GTPase binding	GO:0051020	1	0	198	78	1	22444	DENND1A
GO:MF	phosphoprotein binding	GO:0051219	1	0	62	78	1	22444	BTRC
GO:MF	carboxylic ester hydrolase activity	GO:0052689	1	0	96	78	1	22444	ABHD2
GO:MF	ferric-chelate reductase (NADPH) activity	GO:0052851	1	0	1	78	1	22444	STEAP2
GO:MF	ubiquitin-protein transferase regulator activity	GO:0055106	1	0	11	78	1	22444	BTRC
GO:MF	molecular transducer activity	GO:0060089	1	0	1332	78	5	22444	ITGB8,IL17RD,GRM4,NOTCH3,ABHD2
GO:MF	nucleoside-triphosphatase regulator activity	GO:0060589	1	0	309	78	2	22444	DENND1A,PLEKHG2
GO:MF	ubiquitin protein ligase activity	GO:0061630	1	0	146	78	1	22444	BTRC
GO:MF	ubiquitin-like protein ligase activity	GO:0061659	1	0	154	78	1	22444	BTRC
GO:MF	NADP binding	GO:0050661	1	0	33	78	1	22444	GMDS
GO:MF	ubiquitin ligase activator activity	GO:1990757	1	0	1	78	1	22444	BTRC
GO:MF	ATPase-coupled cation transmembrane transporter activity	GO:0019829	1	0	48	78	1	22444	ATP13A3
GO:MF	protein-disulfide reductase (glutathione) activity	GO:0019153	1	0	1	78	1	22444	TXNDC12
GO:MF	protein tyrosine kinase activity	GO:0004713	1	0	96	78	1	22444	TTBK1
GO:MF	aminoacyl-tRNA ligase activity	GO:0004812	1	0	42	78	1	22444	NARS2
GO:MF	asparagine-tRNA ligase activity	GO:0004816	1	0	2	78	1	22444	NARS2
GO:MF	ubiquitin-protein transferase activity	GO:0004842	1	0	249	78	1	22444	BTRC
GO:MF	transmembrane signaling receptor activity	GO:0004888	1	0	1215	78	2	22444	IL17RD,GRM4
GO:MF	cytokine receptor activity	GO:0004896	1	0	74	78	1	22444	IL17RD
GO:MF	G protein-coupled receptor activity	GO:0004930	1	0	908	78	1	22444	GRM4
GO:MF	transmembrane receptor protein tyrosine kinase adaptor activity	GO:0005068	1	0	4	78	1	22444	GAB2
GO:MF	guanyl-nucleotide exchange factor activity	GO:0005085	1	0	177	78	2	22444	DENND1A,PLEKHG2
GO:MF	signaling receptor binding	GO:0005102	1	0	832	78	5	22444	SHANK1,CLEC11A,GAB2,WNT9B,WNT3
GO:MF	protein serine/threonine kinase activity	GO:0004674	1	0	270	78	1	22444	TTBK1
GO:MF	frizzled binding	GO:0005109	1	0	18	78	1	22444	WNT3
GO:MF	transporter activity	GO:0005215	1	0	927	78	2	22444	ATP13A3,SLC22A7
GO:MF	SNAP receptor activity	GO:0005484	1	0	17	78	1	22444	GOSR2
GO:MF	retinoid binding	GO:0005501	1	0	16	78	1	22444	RLBP1
GO:MF	11-cis retinal binding	GO:0005502	1	0	3	78	1	22444	RLBP1
GO:MF	iron ion binding	GO:0005506	1	0	146	78	1	22444	LOC105098979
GO:MF	calcium ion binding	GO:0005509	1	0	547	78	3	22444	DLL3,DOC2B,NOTCH3
GO:MF	ATP binding	GO:0005524	1	0	1091	78	5	22444	ATP13A3,RFC1,NARS2,TTBK1,PTK7
GO:MF	GTP binding	GO:0005525	1	0	327	78	3	22444	GTPBP10,RAB3B,ARL4D
GO:MF	phospholipid binding	GO:0005543	1	0	272	78	2	22444	DENND1A,APPL1
GO:MF	beta-catenin binding	GO:0008013	1	0	57	78	1	22444	BTRC
GO:MF	structural molecule activity	GO:0005198	1	0	485	78	1	22444	RPS16
GO:MF	enzyme activator activity	GO:0008047	1	0	275	78	1	22444	BTRC
GO:MF	protein kinase activity	GO:0004672	1	0	523	78	2	22444	TTBK1,PTK7
GO:MF	GTPase activity	GO:0003924	1	0	277	78	2	22444	RAB3B,ARL4D
GO:MF	nucleotide binding	GO:0000166	1	0	1632	78	9	22444	ATP13A3,RFC1,GTPBP10,NARS2,RAB3B,ARL4D,TTBK1,PTK7,GMDS
GO:MF	ferric-chelate reductase activity	GO:0000293	1	0	1	78	1	22444	STEAP2
GO:MF	transcription cis-regulatory region binding	GO:0000976	1	0	489	78	1	22444	SRF
GO:MF	DNA-binding transcription factor activity, RNA polymerase II-specific	GO:0000981	1	0	500	78	2	22444	HESX1,SRF
GO:MF	cis-regulatory region sequence-specific DNA binding	GO:0000987	1	0	338	78	1	22444	SRF
GO:MF	transcription regulatory region nucleic acid binding	GO:0001067	1	0	490	78	1	22444	SRF
GO:MF	G protein-coupled receptor binding	GO:0001664	1	0	138	78	1	22444	WNT3
GO:MF	phosphatidylserine binding	GO:0001786	1	0	24	78	1	22444	APPL1
GO:MF	molecular_function	GO:0003674	1	0	13964	78	58	22444	ATP13A3,DKK2,RFC1,WDR19,DENND1A,SPOPL,BAZ2B,LOC105098979,NBEAL1,TTC7B,STEAP2,GTPBP10,ITGB8,GMFG,SAMD4B,ZFP36,PLEKHG2,RPS16,SUPT5H,DLL3,LOC105093327,LOC105093326,SHANK1,CLEC11A,EIF3M,INSC,SPON1,GAB2,NARS2,BTRC,RAB3B,TXNDC12,WDPCP,NPEPPS,DOC2B,ARL4D,GOSR2,WNT9B,WNT3,IL17RD,HESX1,APPL1,ASB14,ZNF318,SLC22A7,TTBK1,DNPH1,CUL9,SRF,PTK7,GRM4,GMDS,NOTCH3,EPHX3,ABHD2,RLBP1,FANCI,POLG
GO:MF	nucleic acid binding	GO:0003676	1	0	2697	78	9	22444	RFC1,BAZ2B,SAMD4B,EIF3M,NARS2,HESX1,ZNF318,SRF,POLG
GO:MF	monooxygenase activity	GO:0004497	1	0	92	78	1	22444	LOC105098979
GO:MF	DNA binding	GO:0003677	1	0	1314	78	5	22444	RFC1,BAZ2B,HESX1,SRF,POLG
GO:MF	DNA clamp loader activity	GO:0003689	1	0	6	78	1	22444	RFC1
GO:MF	double-stranded DNA binding	GO:0003690	1	0	657	78	1	22444	SRF
GO:MF	DNA-binding transcription factor activity	GO:0003700	1	0	657	78	2	22444	HESX1,SRF
GO:MF	nuclear steroid receptor activity	GO:0003707	1	0	15	78	1	22444	ABHD2
GO:MF	RNA binding	GO:0003723	1	0	1207	78	1	22444	SAMD4B
GO:MF	structural constituent of ribosome	GO:0003735	1	0	253	78	1	22444	RPS16
GO:MF	translation initiation factor activity	GO:0003743	1	0	46	78	1	22444	EIF3M
GO:MF	actin binding	GO:0003779	1	0	265	78	1	22444	GMFG
GO:MF	catalytic activity	GO:0003824	1	0	4602	78	17	22444	ATP13A3,RFC1,LOC105098979,STEAP2,NARS2,BTRC,RAB3B,TXNDC12,NPEPPS,ARL4D,TTBK1,DNPH1,PTK7,GMDS,EPHX3,ABHD2,POLG
GO:MF	DNA-directed DNA polymerase activity	GO:0003887	1	0	14	78	1	22444	POLG
GO:MF	chromatin binding	GO:0003682	1	0	310	78	1	22444	SUPT5H
GO:MF	ubiquitin-like protein transferase activity	GO:0019787	1	0	264	78	1	22444	BTRC
GO:MF	glutamate receptor activity	GO:0008066	1	0	26	78	1	22444	GRM4
GO:MF	cytoskeletal protein binding	GO:0008092	1	0	608	78	4	22444	GMFG,RAB3B,APPL1,TTBK1
GO:MF	transferase activity, transferring phosphorus-containing groups	GO:0016772	1	0	774	78	3	22444	TTBK1,PTK7,POLG
GO:MF	phosphotransferase activity, alcohol group as acceptor	GO:0016773	1	0	610	78	2	22444	TTBK1,PTK7
GO:MF	nucleotidyltransferase activity	GO:0016779	1	0	86	78	1	22444	POLG
GO:MF	hydrolase activity	GO:0016787	1	0	1870	78	7	22444	ATP13A3,RFC1,RAB3B,NPEPPS,ARL4D,DNPH1,ABHD2
GO:MF	hydrolase activity, acting on ester bonds	GO:0016788	1	0	556	78	1	22444	ABHD2
GO:MF	hydrolase activity, acting on glycosyl bonds	GO:0016798	1	0	135	78	1	22444	DNPH1
GO:MF	hydrolase activity, hydrolyzing N-glycosyl compounds	GO:0016799	1	0	48	78	1	22444	DNPH1
GO:MF	hydrolase activity, acting on acid anhydrides	GO:0016817	1	0	520	78	4	22444	ATP13A3,RFC1,RAB3B,ARL4D
GO:MF	hydrolase activity, acting on acid anhydrides, in phosphorus-containing anhydrides	GO:0016818	1	0	519	78	4	22444	ATP13A3,RFC1,RAB3B,ARL4D
GO:MF	lyase activity	GO:0016829	1	0	137	78	1	22444	GMDS
GO:MF	transferase activity	GO:0016740	1	0	1749	78	4	22444	BTRC,TTBK1,PTK7,POLG
GO:MF	carbon-oxygen lyase activity	GO:0016835	1	0	50	78	1	22444	GMDS
GO:MF	ligase activity	GO:0016874	1	0	132	78	1	22444	NARS2
GO:MF	ligase activity, forming carbon-oxygen bonds	GO:0016875	1	0	42	78	1	22444	NARS2
GO:MF	ATP hydrolysis activity	GO:0016887	1	0	187	78	2	22444	ATP13A3,RFC1
GO:MF	retinal binding	GO:0016918	1	0	6	78	1	22444	RLBP1
GO:MF	myosin binding	GO:0017022	1	0	35	78	1	22444	RAB3B
GO:MF	purine nucleotide binding	GO:0017076	1	0	1465	78	8	22444	ATP13A3,RFC1,GTPBP10,NARS2,RAB3B,ARL4D,TTBK1,PTK7
GO:MF	ribonucleoside triphosphate phosphatase activity	GO:0017111	1	0	467	78	4	22444	ATP13A3,RFC1,RAB3B,ARL4D
GO:MF	SH3 domain binding	GO:0017124	1	0	40	78	1	22444	DENND1A
GO:MF	guanyl nucleotide binding	GO:0019001	1	0	344	78	3	22444	GTPBP10,RAB3B,ARL4D
GO:MF	GDP binding	GO:0019003	1	0	26	78	1	22444	RAB3B
GO:MF	hydro-lyase activity	GO:0016836	1	0	44	78	1	22444	GMDS
GO:MF	growth factor activity	GO:0008083	1	0	95	78	1	22444	CLEC11A
GO:MF	oxidoreductase activity, acting on metal ions, NAD or NADP as acceptor	GO:0016723	1	0	2	78	1	22444	STEAP2
GO:MF	oxidoreductase activity, acting on paired donors, with incorporation or reduction of molecular oxygen	GO:0016705	1	0	143	78	1	22444	LOC105098979
GO:MF	ATP-dependent activity, acting on DNA	GO:0008094	1	0	91	78	1	22444	RFC1
GO:MF	acetylesterase activity	GO:0008126	1	0	2	78	1	22444	ABHD2
GO:MF	translation factor activity, RNA binding	GO:0008135	1	0	65	78	1	22444	EIF3M
GO:MF	peptidase activity	GO:0008233	1	0	546	78	1	22444	NPEPPS
GO:MF	metallopeptidase activity	GO:0008237	1	0	186	78	1	22444	NPEPPS
GO:MF	zinc ion binding	GO:0008270	1	0	621	78	2	22444	NPEPPS,ZNF318
GO:MF	lipid binding	GO:0008289	1	0	434	78	3	22444	DENND1A,APPL1,RLBP1
GO:MF	cation transmembrane transporter activity	GO:0008324	1	0	469	78	1	22444	ATP13A3
GO:MF	GDP-mannose 4,6-dehydratase activity	GO:0008446	1	0	1	78	1	22444	GMDS
GO:MF	cupric reductase activity	GO:0008823	1	0	1	78	1	22444	STEAP2
GO:MF	oxidoreductase activity, acting on metal ions	GO:0016722	1	0	8	78	1	22444	STEAP2
GO:MF	protein-disulfide reductase activity	GO:0015035	1	0	30	78	1	22444	TXNDC12
GO:MF	ion transmembrane transporter activity	GO:0015075	1	0	626	78	1	22444	ATP13A3
GO:MF	inorganic molecular entity transmembrane transporter activity	GO:0015318	1	0	547	78	1	22444	ATP13A3
GO:MF	primary active transmembrane transporter activity	GO:0015399	1	0	120	78	1	22444	ATP13A3
GO:MF	tubulin binding	GO:0015631	1	0	229	78	1	22444	APPL1
GO:MF	lipase activity	GO:0016298	1	0	85	78	1	22444	ABHD2
GO:MF	kinase activity	GO:0016301	1	0	659	78	2	22444	TTBK1,PTK7
GO:MF	pyrophosphatase activity	GO:0016462	1	0	513	78	4	22444	ATP13A3,RFC1,RAB3B,ARL4D
GO:MF	oxidoreductase activity	GO:0016491	1	0	604	78	3	22444	LOC105098979,STEAP2,TXNDC12
GO:MF	oxidoreductase activity, acting on a sulfur group of donors	GO:0016667	1	0	44	78	1	22444	TXNDC12
GO:MF	oxidoreductase activity, acting on a sulfur group of donors, disulfide as acceptor	GO:0016671	1	0	7	78	1	22444	TXNDC12
GO:MF	disulfide oxidoreductase activity	GO:0015036	1	0	33	78	1	22444	TXNDC12
GO:MF	protein tyrosine kinase binding	GO:1990782	1	0	55	78	1	22444	GAB2
GO:MF	sequence-specific double-stranded DNA binding	GO:1990837	1	0	615	78	1	22444	SRF
source	term_name	term_id	adjusted_p_value	negative_log10_of_adjusted_p_value	term_size	query_size	intersection_size	effective_domain_size	intersections
GO:BP	Wnt signaling pathway involved in midbrain dopaminergic neuron differentiation	GO:1904953	0.0989145	1.00474	4	78	2	22444	WNT9B,WNT3
GO:BP	olfactory behavior	GO:0042048	0.343863	0.463615	7	78	2	22444	CFAP69,SHANK1
GO:BP	midbrain dopaminergic neuron differentiation	GO:1904948	0.45745	0.339656	8	78	2	22444	WNT9B,WNT3
GO:BP	chemosensory behavior	GO:0007635	0.586824	0.231492	9	78	2	22444	CFAP69,SHANK1
GO:BP	canonical Wnt signaling pathway	GO:0060070	0.618204	0.208868	183	78	5	22444	DKK2,BTRC,WNT9B,WNT3,PTK7
GO:BP	cell surface receptor signaling pathway	GO:0007166	0.745419	0.1276	1483	78	14	22444	DKK2,WDR19,TEDC1,ITGB8,SHANK1,BTRC,WDPCP,WNT9B,WNT3,IL17RD,APPL1,PTK7,GRM4,NOTCH3
GO:BP	cell surface receptor signaling pathway involved in cell-cell signaling	GO:1905114	0.894316	0.048509	302	78	6	22444	DKK2,SHANK1,BTRC,WNT9B,WNT3,PTK7
GO:BP	negative regulation of apoptotic signaling pathway	GO:2001234	1	0	133	78	1	22444	TXNDC12
GO:BP	regulation of intrinsic apoptotic signaling pathway	GO:2001242	1	0	101	78	1	22444	TXNDC12
GO:BP	negative regulation of intrinsic apoptotic signaling pathway	GO:2001243	1	0	60	78	1	22444	TXNDC12
GO:BP	regulation of cation channel activity	GO:2001257	1	0	72	78	1	22444	SHANK1
GO:BP	regulation of apoptotic signaling pathway	GO:2001233	1	0	221	78	1	22444	TXNDC12
GO:BP	regulation of RNA biosynthetic process	GO:2001141	1	0	2030	78	8	22444	MACC1,SUPT5H,LOC105093327,BTRC,HESX1,ZNF318,SRF,NOTCH3
GO:BP	regulation of epithelial cell differentiation involved in kidney development	GO:2000696	1	0	10	78	1	22444	WNT9B
GO:BP	positive regulation of fertilization	GO:1905516	1	0	3	78	1	22444	CFAP69
GO:BP	regulation of response to endoplasmic reticulum stress	GO:1905897	1	0	43	78	1	22444	TXNDC12
GO:BP	neuron projection extension	GO:1990138	1	0	81	78	2	22444	SYT3,WNT3
GO:BP	protein localization to cell periphery	GO:1990778	1	0	200	78	3	22444	WDR19,TTC7B,APPL1
GO:BP	response to odorant	GO:1990834	1	0	2	78	1	22444	CFAP69
GO:BP	regulation of multicellular organismal development	GO:2000026	1	0	722	78	4	22444	ITGB8,DLL3,WNT9B,WNT3
GO:BP	regulation of animal organ morphogenesis	GO:2000027	1	0	62	78	2	22444	WNT9B,PTK7
GO:BP	regulation of stem cell population maintenance	GO:2000036	1	0	19	78	1	22444	WNT9B
GO:BP	regulation of G1/S transition of mitotic cell cycle	GO:2000045	1	0	76	78	1	22444	APPL1
GO:BP	regulation of cellular macromolecule biosynthetic process	GO:2000112	1	0	231	78	1	22444	SAMD4B
GO:BP	positive regulation of cysteine-type endopeptidase activity	GO:2001056	1	0	76	78	1	22444	TTBK1
GO:BP	negative regulation of cellular macromolecule biosynthetic process	GO:2000113	1	0	93	78	1	22444	SAMD4B
GO:BP	regulation of cysteine-type endopeptidase activity	GO:2000116	1	0	115	78	1	22444	TTBK1
GO:BP	regulation of cell motility	GO:2000145	1	0	546	78	4	22444	CFAP69,WDPCP,APPL1,ABHD2
GO:BP	negative regulation of cell motility	GO:2000146	1	0	155	78	1	22444	ABHD2
GO:BP	positive regulation of cell motility	GO:2000147	1	0	309	78	1	22444	CFAP69
GO:BP	positive regulation of cilium-dependent cell motility	GO:2000155	1	0	10	78	1	22444	CFAP69
GO:BP	regulation of reproductive process	GO:2000241	1	0	101	78	1	22444	CFAP69
GO:BP	positive regulation of reproductive process	GO:2000243	1	0	43	78	1	22444	CFAP69
GO:BP	regulation of actin cytoskeleton reorganization	GO:2000249	1	0	24	78	1	22444	GMFG
GO:BP	regulation of AMPA receptor activity	GO:2000311	1	0	11	78	1	22444	SHANK1
GO:BP	positive regulation of excitatory postsynaptic potential	GO:2000463	1	0	11	78	1	22444	SHANK1
GO:BP	regulation of establishment of cell polarity	GO:2000114	1	0	11	78	1	22444	WDPCP
GO:BP	regulation of protein localization to membrane	GO:1905475	1	0	106	78	1	22444	APPL1
GO:BP	canonical Wnt signaling pathway involved in stem cell proliferation	GO:1905474	1	0	1	78	1	22444	WNT3
GO:BP	regulation of Fc-gamma receptor signaling pathway involved in phagocytosis	GO:1905449	1	0	3	78	1	22444	APPL1
GO:BP	chemotaxis	GO:0006935	1	0	319	78	1	22444	WNT3
GO:BP	response to stress	GO:0006950	1	0	1935	78	9	22444	RFC1,TXNDC12,NPEPPS,WNT9B,APPL1,TTBK1,PTK7,ABHD2,FANCI
GO:BP	defense response	GO:0006952	1	0	729	78	2	22444	APPL1,TTBK1
GO:BP	inflammatory response	GO:0006954	1	0	319	78	2	22444	APPL1,TTBK1
GO:BP	immune response	GO:0006955	1	0	791	78	2	22444	ITGB8,APPL1
GO:BP	cellular response to DNA damage stimulus	GO:0006974	1	0	517	78	2	22444	RFC1,FANCI
GO:BP	organelle organization	GO:0006996	1	0	1938	78	9	22444	WDR19,LOC105098979,CFAP69,GMFG,PLEKHG2,SHANK1,WDPCP,CUL9,PTK7
GO:BP	cytoskeleton organization	GO:0007010	1	0	850	78	7	22444	LOC105098979,CFAP69,GMFG,PLEKHG2,SHANK1,CUL9,PTK7
GO:BP	actin filament organization	GO:0007015	1	0	252	78	4	22444	LOC105098979,GMFG,PLEKHG2,SHANK1
GO:BP	microtubule-based process	GO:0007017	1	0	607	78	3	22444	WDR19,CFAP69,CUL9
GO:BP	apoptotic process	GO:0006915	1	0	925	78	1	22444	TXNDC12
GO:BP	microtubule-based movement	GO:0007018	1	0	262	78	2	22444	WDR19,CFAP69
GO:BP	cell cycle	GO:0007049	1	0	882	78	4	22444	BTRC,APPL1,TTBK1,CUL9
GO:BP	regulation of mitotic nuclear division	GO:0007088	1	0	64	78	1	22444	CUL9
GO:BP	cell communication	GO:0007154	1	0	4089	78	19	22444	DKK2,WDR19,TEDC1,ITGB8,SHANK1,BTRC,RAB3B,TXNDC12,WDPCP,DOC2B,WNT9B,WNT3,IL17RD,APPL1,ASB14,PTK7,GRM4,NOTCH3,ABHD2
GO:BP	cell adhesion	GO:0007155	1	0	770	78	2	22444	ITGB8,WDPCP
GO:BP	cell-matrix adhesion	GO:0007160	1	0	138	78	2	22444	ITGB8,WDPCP
GO:BP	establishment or maintenance of cell polarity	GO:0007163	1	0	105	78	2	22444	WDPCP,PTK7
GO:BP	establishment of tissue polarity	GO:0007164	1	0	37	78	2	22444	WNT9B,PTK7
GO:BP	signal transduction	GO:0007165	1	0	3752	78	17	22444	DKK2,WDR19,TEDC1,ITGB8,SHANK1,BTRC,TXNDC12,WDPCP,WNT9B,WNT3,IL17RD,APPL1,ASB14,PTK7,GRM4,NOTCH3,ABHD2
GO:BP	enzyme-linked receptor protein signaling pathway	GO:0007167	1	0	545	78	3	22444	ITGB8,IL17RD,APPL1
GO:BP	transmembrane receptor protein tyrosine kinase signaling pathway	GO:0007169	1	0	345	78	1	22444	APPL1
GO:BP	cell-substrate junction assembly	GO:0007044	1	0	57	78	1	22444	WDPCP
GO:BP	transmembrane receptor protein serine/threonine kinase signaling pathway	GO:0007178	1	0	217	78	3	22444	ITGB8,IL17RD,APPL1
GO:BP	autophagy	GO:0006914	1	0	265	78	1	22444	SUPT5H
GO:BP	phagocytosis	GO:0006909	1	0	99	78	1	22444	APPL1
GO:BP	glycosphingolipid metabolic process	GO:0006687	1	0	28	78	1	22444	ITGB8
GO:BP	cellular aromatic compound metabolic process	GO:0006725	1	0	4554	78	17	22444	RFC1,MACC1,SAMD4B,PAF1,SUPT5H,LOC105093327,NARS2,BTRC,HESX1,APPL1,ZNF318,DNPH1,SRF,GMDS,NOTCH3,FANCI,POLG
GO:BP	nucleoside phosphate metabolic process	GO:0006753	1	0	325	78	1	22444	DNPH1
GO:BP	phosphorus metabolic process	GO:0006793	1	0	1776	78	7	22444	TTC7B,BTRC,WNT9B,TTBK1,DNPH1,PTK7,GMDS
GO:BP	phosphate-containing compound metabolic process	GO:0006796	1	0	1760	78	6	22444	TTC7B,BTRC,WNT9B,TTBK1,DNPH1,PTK7
GO:BP	nitrogen compound metabolic process	GO:0006807	1	0	7362	78	24	22444	RFC1,MACC1,ITGB8,SAMD4B,PAF1,RPS16,SUPT5H,LOC105093327,SPON1,NARS2,BTRC,NPEPPS,WNT9B,HESX1,ZNF318,TTBK1,DNPH1,CUL9,SRF,PTK7,GMDS,NOTCH3,FANCI,POLG
GO:BP	transport	GO:0006810	1	0	2658	78	12	22444	ATP13A3,WDR19,DENND1A,STEAP2,TIMM50,SYT3,SHANK1,RAB3B,DOC2B,GOSR2,APPL1,SLC22A7
GO:BP	ion transport	GO:0006811	1	0	939	78	4	22444	ATP13A3,STEAP2,SHANK1,RAB3B
GO:BP	cation transport	GO:0006812	1	0	671	78	4	22444	ATP13A3,STEAP2,SHANK1,RAB3B
GO:BP	copper ion transport	GO:0006825	1	0	6	78	1	22444	STEAP2
GO:BP	nucleocytoplasmic transport	GO:0006913	1	0	186	78	1	22444	APPL1
GO:BP	iron ion transport	GO:0006826	1	0	42	78	1	22444	STEAP2
GO:BP	cellular ion homeostasis	GO:0006873	1	0	262	78	1	22444	STEAP2
GO:BP	cellular metal ion homeostasis	GO:0006875	1	0	222	78	1	22444	STEAP2
GO:BP	cellular iron ion homeostasis	GO:0006879	1	0	52	78	1	22444	STEAP2
GO:BP	intracellular protein transport	GO:0006886	1	0	446	78	1	22444	APPL1
GO:BP	exocytosis	GO:0006887	1	0	182	78	3	22444	STEAP2,SYT3,DOC2B
GO:BP	intra-Golgi vesicle-mediated transport	GO:0006891	1	0	12	78	1	22444	GOSR2
GO:BP	post-Golgi vesicle-mediated transport	GO:0006892	1	0	50	78	1	22444	STEAP2
GO:BP	Golgi to plasma membrane transport	GO:0006893	1	0	32	78	1	22444	STEAP2
GO:BP	endocytosis	GO:0006897	1	0	238	78	3	22444	DENND1A,STEAP2,APPL1
GO:BP	pinocytosis	GO:0006907	1	0	13	78	1	22444	APPL1
GO:BP	neurotransmitter transport	GO:0006836	1	0	104	78	2	22444	RAB3B,DOC2B
GO:BP	ceramide metabolic process	GO:0006672	1	0	63	78	1	22444	ITGB8
GO:BP	transforming growth factor beta receptor signaling pathway	GO:0007179	1	0	113	78	3	22444	ITGB8,IL17RD,APPL1
GO:BP	adenylate cyclase-modulating G protein-coupled receptor signaling pathway	GO:0007188	1	0	89	78	1	22444	GRM4
GO:BP	central nervous system development	GO:0007417	1	0	471	78	3	22444	WNT9B,WNT3,HESX1
GO:BP	brain development	GO:0007420	1	0	340	78	3	22444	WNT9B,WNT3,HESX1
GO:BP	sensory organ development	GO:0007423	1	0	322	78	3	22444	WDR19,WDPCP,PTK7
GO:BP	mesoderm development	GO:0007498	1	0	69	78	2	22444	DLL3,WNT3
GO:BP	heart development	GO:0007507	1	0	304	78	1	22444	PTK7
GO:BP	sex differentiation	GO:0007548	1	0	135	78	2	22444	WDR19,WNT9B
GO:BP	sensory perception	GO:0007600	1	0	271	78	2	22444	SHANK1,RLBP1
GO:BP	visual perception	GO:0007601	1	0	78	78	1	22444	RLBP1
GO:BP	behavior	GO:0007610	1	0	339	78	3	22444	CFAP69,SHANK1,TTBK1
GO:BP	learning or memory	GO:0007611	1	0	130	78	2	22444	SHANK1,TTBK1
GO:BP	axon guidance	GO:0007411	1	0	109	78	1	22444	WNT3
GO:BP	learning	GO:0007612	1	0	78	78	1	22444	SHANK1
GO:BP	long-term memory	GO:0007616	1	0	13	78	1	22444	SHANK1
GO:BP	circadian rhythm	GO:0007623	1	0	97	78	1	22444	BTRC
GO:BP	regulation of actin polymerization or depolymerization	GO:0008064	1	0	87	78	1	22444	PLEKHG2
GO:BP	protein localization	GO:0008104	1	0	1279	78	7	22444	WDR19,TTC7B,TIMM50,SHANK1,WDPCP,DOC2B,APPL1
GO:BP	biological_process	GO:0008150	1	0	13855	78	56	22444	ATP13A3,DKK2,RFC1,WDR19,DENND1A,LOC105098979,TTC7B,CRIP2,TEDC1,STEAP2,CFAP69,MACC1,ITGB8,GMFG,SAMD4B,PAF1,PLEKHG2,RPS16,SUPT5H,TIMM50,DLL3,LOC105093327,SYT3,SHANK1,CLEC11A,INSC,SPON1,GAB2,NARS2,BTRC,RAB3B,TXNDC12,WDPCP,NPEPPS,DOC2B,GOSR2,WNT9B,WNT3,IL17RD,HESX1,APPL1,ASB14,ZNF318,SLC22A7,TTBK1,DNPH1,CUL9,SRF,PTK7,GRM4,GMDS,NOTCH3,ABHD2,RLBP1,FANCI,POLG
GO:BP	metabolic process	GO:0008152	1	0	8602	78	28	22444	RFC1,TTC7B,MACC1,ITGB8,SAMD4B,PAF1,RPS16,SUPT5H,LOC105093327,SPON1,NARS2,BTRC,NPEPPS,WNT9B,WNT3,HESX1,APPL1,ZNF318,TTBK1,DNPH1,CUL9,SRF,PTK7,GMDS,NOTCH3,ABHD2,FANCI,POLG
GO:BP	actin polymerization or depolymerization	GO:0008154	1	0	106	78	2	22444	LOC105098979,PLEKHG2
GO:BP	cell death	GO:0008219	1	0	1027	78	1	22444	TXNDC12
GO:BP	cell population proliferation	GO:0008283	1	0	1034	78	5	22444	CRIP2,CLEC11A,GAB2,BTRC,WNT3
GO:BP	positive regulation of cell population proliferation	GO:0008284	1	0	473	78	3	22444	CRIP2,CLEC11A,GAB2
GO:BP	memory	GO:0007613	1	0	53	78	1	22444	SHANK1
GO:BP	G protein-coupled receptor signaling pathway	GO:0007186	1	0	1121	78	1	22444	GRM4
GO:BP	axonogenesis	GO:0007409	1	0	210	78	1	22444	WNT3
GO:BP	pattern specification process	GO:0007389	1	0	255	78	3	22444	WDR19,DLL3,WNT3
GO:BP	adenylate cyclase-inhibiting G protein-coupled receptor signaling pathway	GO:0007193	1	0	31	78	1	22444	GRM4
GO:BP	adenylate cyclase-inhibiting G protein-coupled glutamate receptor signaling pathway	GO:0007196	1	0	3	78	1	22444	GRM4
GO:BP	glutamate receptor signaling pathway	GO:0007215	1	0	25	78	1	22444	GRM4
GO:BP	G protein-coupled glutamate receptor signaling pathway	GO:0007216	1	0	12	78	1	22444	GRM4
GO:BP	Notch signaling pathway	GO:0007219	1	0	98	78	1	22444	NOTCH3
GO:BP	smoothened signaling pathway	GO:0007224	1	0	98	78	3	22444	WDR19,TEDC1,WDPCP
GO:BP	integrin-mediated signaling pathway	GO:0007229	1	0	57	78	1	22444	ITGB8
GO:BP	I-kappaB kinase/NF-kappaB signaling	GO:0007249	1	0	144	78	1	22444	BTRC
GO:BP	cell-cell signaling	GO:0007267	1	0	765	78	9	22444	DKK2,ITGB8,SHANK1,BTRC,RAB3B,DOC2B,WNT9B,WNT3,PTK7
GO:BP	chemical synaptic transmission	GO:0007268	1	0	297	78	3	22444	SHANK1,RAB3B,DOC2B
GO:BP	nervous system development	GO:0007399	1	0	1176	78	9	22444	WDR19,DLL3,SYT3,SHANK1,WDPCP,WNT9B,WNT3,HESX1,PTK7
GO:BP	neurotransmitter secretion	GO:0007269	1	0	73	78	1	22444	DOC2B
GO:BP	gamete generation	GO:0007276	1	0	363	78	3	22444	CFAP69,WNT3,ABHD2
GO:BP	germ cell development	GO:0007281	1	0	181	78	2	22444	CFAP69,ABHD2
GO:BP	spermatogenesis	GO:0007283	1	0	270	78	2	22444	CFAP69,ABHD2
GO:BP	spermatid development	GO:0007286	1	0	113	78	2	22444	CFAP69,ABHD2
GO:BP	sperm axoneme assembly	GO:0007288	1	0	22	78	1	22444	CFAP69
GO:BP	single fertilization	GO:0007338	1	0	78	78	1	22444	ABHD2
GO:BP	acrosome reaction	GO:0007340	1	0	28	78	1	22444	ABHD2
GO:BP	regulation of mitotic cell cycle	GO:0007346	1	0	267	78	2	22444	APPL1,CUL9
GO:BP	gastrulation	GO:0007369	1	0	106	78	1	22444	WNT3
GO:BP	compartment pattern specification	GO:0007386	1	0	3	78	1	22444	DLL3
GO:BP	multicellular organism development	GO:0007275	1	0	2599	78	15	22444	DKK2,WDR19,CRIP2,ITGB8,DLL3,SYT3,SHANK1,GAB2,BTRC,WDPCP,WNT9B,WNT3,HESX1,PTK7,NOTCH3
GO:BP	insulin receptor signaling pathway	GO:0008286	1	0	71	78	1	22444	APPL1
GO:BP	sphingolipid metabolic process	GO:0006665	1	0	92	78	1	22444	ITGB8
GO:BP	phosphatidylinositol biosynthetic process	GO:0006661	1	0	71	78	1	22444	TTC7B
GO:BP	toll-like receptor signaling pathway	GO:0002224	1	0	79	78	1	22444	APPL1
GO:BP	immune effector process	GO:0002252	1	0	311	78	1	22444	APPL1
GO:BP	activation of immune response	GO:0002253	1	0	164	78	1	22444	APPL1
GO:BP	leukocyte activation involved in inflammatory response	GO:0002269	1	0	16	78	1	22444	TTBK1
GO:BP	myeloid leukocyte activation	GO:0002274	1	0	118	78	2	22444	ITGB8,TTBK1
GO:BP	immune system process	GO:0002376	1	0	1375	78	6	22444	CRIP2,ITGB8,GAB2,RAB3B,APPL1,TTBK1
GO:BP	immune response-activating cell surface receptor signaling pathway	GO:0002429	1	0	115	78	1	22444	APPL1
GO:BP	Fc receptor mediated stimulatory signaling pathway	GO:0002431	1	0	6	78	1	22444	APPL1
GO:BP	immune response-regulating cell surface receptor signaling pathway involved in phagocytosis	GO:0002433	1	0	4	78	1	22444	APPL1
GO:BP	immune system development	GO:0002520	1	0	579	78	3	22444	CRIP2,ITGB8,GAB2
GO:BP	pattern recognition receptor signaling pathway	GO:0002221	1	0	103	78	1	22444	APPL1
GO:BP	leukocyte differentiation	GO:0002521	1	0	327	78	2	22444	ITGB8,GAB2
GO:BP	cytokine production involved in inflammatory response	GO:0002534	1	0	35	78	1	22444	APPL1
GO:BP	myeloid leukocyte differentiation	GO:0002573	1	0	133	78	2	22444	ITGB8,GAB2
GO:BP	regulation of immune system process	GO:0002682	1	0	803	78	2	22444	APPL1,TTBK1
GO:BP	negative regulation of immune system process	GO:0002683	1	0	221	78	1	22444	APPL1
GO:BP	positive regulation of immune system process	GO:0002684	1	0	492	78	2	22444	APPL1,TTBK1
GO:BP	regulation of leukocyte activation	GO:0002694	1	0	314	78	1	22444	TTBK1
GO:BP	positive regulation of leukocyte activation	GO:0002696	1	0	189	78	1	22444	TTBK1
GO:BP	regulation of immune effector process	GO:0002697	1	0	192	78	1	22444	APPL1
GO:BP	negative regulation of immune effector process	GO:0002698	1	0	53	78	1	22444	APPL1
GO:BP	immune response-activating signal transduction	GO:0002757	1	0	115	78	1	22444	APPL1
GO:BP	production of molecular mediator involved in inflammatory response	GO:0002532	1	0	47	78	1	22444	APPL1
GO:BP	immune response-regulating signaling pathway	GO:0002764	1	0	218	78	1	22444	APPL1
GO:BP	auditory receptor cell morphogenesis	GO:0002093	1	0	12	78	1	22444	WDPCP
GO:BP	synaptic transmission, dopaminergic	GO:0001963	1	0	10	78	1	22444	RAB3B
GO:BP	formation of primary germ layer	GO:0001704	1	0	76	78	1	22444	WNT3
GO:BP	mesoderm formation	GO:0001707	1	0	43	78	1	22444	WNT3
GO:BP	establishment of planar polarity	GO:0001736	1	0	37	78	2	22444	WNT9B,PTK7
GO:BP	morphogenesis of a polarized epithelium	GO:0001738	1	0	50	78	2	22444	WNT9B,PTK7
GO:BP	somitogenesis	GO:0001756	1	0	40	78	1	22444	DLL3
GO:BP	morphogenesis of a branching structure	GO:0001763	1	0	138	78	2	22444	BTRC,WNT9B
GO:BP	myeloid dendritic cell activation	GO:0001773	1	0	18	78	1	22444	ITGB8
GO:BP	microglial cell activation	GO:0001774	1	0	13	78	1	22444	TTBK1
GO:BP	cell activation	GO:0001775	1	0	572	78	2	22444	ITGB8,TTBK1
GO:BP	cytokine production	GO:0001816	1	0	405	78	2	22444	ITGB8,APPL1
GO:BP	morphogenesis of an epithelium	GO:0002009	1	0	313	78	3	22444	BTRC,WNT9B,PTK7
GO:BP	regulation of cytokine production	GO:0001817	1	0	400	78	2	22444	ITGB8,APPL1
GO:BP	kidney development	GO:0001822	1	0	178	78	3	22444	WDPCP,WNT9B,PTK7
GO:BP	mesonephros development	GO:0001823	1	0	60	78	1	22444	WNT9B
GO:BP	epithelial to mesenchymal transition	GO:0001837	1	0	95	78	1	22444	IL17RD
GO:BP	embryonic epithelial tube formation	GO:0001838	1	0	84	78	2	22444	WNT9B,PTK7
GO:BP	neural tube formation	GO:0001841	1	0	71	78	1	22444	PTK7
GO:BP	neural tube closure	GO:0001843	1	0	62	78	1	22444	PTK7
GO:BP	regulation of protein phosphorylation	GO:0001932	1	0	558	78	2	22444	WNT9B,TTBK1
GO:BP	positive regulation of protein phosphorylation	GO:0001934	1	0	373	78	1	22444	TTBK1
GO:BP	vasculature development	GO:0001944	1	0	404	78	2	22444	ITGB8,PTK7
GO:BP	regulation of cell-matrix adhesion	GO:0001952	1	0	77	78	1	22444	WDPCP
GO:BP	positive regulation of cytokine production	GO:0001819	1	0	265	78	1	22444	APPL1
GO:BP	glycolipid metabolic process	GO:0006664	1	0	58	78	1	22444	ITGB8
GO:BP	immune response-regulating cell surface receptor signaling pathway	GO:0002768	1	0	123	78	1	22444	APPL1
GO:BP	regulation of peptide secretion	GO:0002791	1	0	87	78	1	22444	DOC2B
GO:BP	transcription elongation by RNA polymerase II promoter	GO:0006368	1	0	45	78	2	22444	PAF1,SUPT5H
GO:BP	tRNA metabolic process	GO:0006399	1	0	124	78	1	22444	NARS2
GO:BP	RNA catabolic process	GO:0006401	1	0	160	78	1	22444	SAMD4B
GO:BP	mRNA catabolic process	GO:0006402	1	0	130	78	1	22444	SAMD4B
GO:BP	translation	GO:0006412	1	0	515	78	3	22444	SAMD4B,RPS16,NARS2
GO:BP	regulation of translation	GO:0006417	1	0	189	78	1	22444	SAMD4B
GO:BP	tRNA aminoacylation for protein translation	GO:0006418	1	0	41	78	1	22444	NARS2
GO:BP	asparaginyl-tRNA aminoacylation	GO:0006421	1	0	2	78	1	22444	NARS2
GO:BP	protein phosphorylation	GO:0006468	1	0	1008	78	3	22444	WNT9B,TTBK1,PTK7
GO:BP	protein dephosphorylation	GO:0006470	1	0	179	78	1	22444	BTRC
GO:BP	transcription by RNA polymerase II	GO:0006366	1	0	1152	78	5	22444	MACC1,PAF1,SUPT5H,LOC105093327,SRF
GO:BP	proteolysis	GO:0006508	1	0	1057	78	5	22444	SPON1,BTRC,NPEPPS,TTBK1,CUL9
GO:BP	peptide metabolic process	GO:0006518	1	0	633	78	4	22444	SAMD4B,RPS16,SPON1,NARS2
GO:BP	cellular amino acid metabolic process	GO:0006520	1	0	177	78	1	22444	NARS2
GO:BP	melanin metabolic process	GO:0006582	1	0	15	78	1	22444	APPL1
GO:BP	protein import into nucleus	GO:0006606	1	0	91	78	1	22444	APPL1
GO:BP	lipid metabolic process	GO:0006629	1	0	763	78	3	22444	TTC7B,ITGB8,ABHD2
GO:BP	neutral lipid metabolic process	GO:0006638	1	0	63	78	1	22444	ABHD2
GO:BP	acylglycerol metabolic process	GO:0006639	1	0	63	78	1	22444	ABHD2
GO:BP	membrane lipid metabolic process	GO:0006643	1	0	124	78	1	22444	ITGB8
GO:BP	phospholipid metabolic process	GO:0006644	1	0	245	78	1	22444	TTC7B
GO:BP	glycerophospholipid metabolic process	GO:0006650	1	0	184	78	1	22444	TTC7B
GO:BP	ubiquitin-dependent protein catabolic process	GO:0006511	1	0	353	78	2	22444	BTRC,CUL9
GO:BP	peptide secretion	GO:0002790	1	0	119	78	1	22444	DOC2B
GO:BP	regulation of transcription by RNA polymerase II	GO:0006357	1	0	1093	78	4	22444	MACC1,SUPT5H,LOC105093327,SRF
GO:BP	DNA-templated transcription elongation	GO:0006354	1	0	57	78	2	22444	PAF1,SUPT5H
GO:BP	positive regulation of peptide secretion	GO:0002793	1	0	40	78	1	22444	DOC2B
GO:BP	regulation of response to biotic stimulus	GO:0002831	1	0	170	78	1	22444	APPL1
GO:BP	regionalization	GO:0003002	1	0	196	78	3	22444	WDR19,DLL3,WNT3
GO:BP	developmental process involved in reproduction	GO:0003006	1	0	457	78	4	22444	WDR19,CFAP69,WNT9B,ABHD2
GO:BP	system process	GO:0003008	1	0	886	78	4	22444	WDR19,SHANK1,TTBK1,RLBP1
GO:BP	cardiac chamber development	GO:0003205	1	0	90	78	1	22444	PTK7
GO:BP	cardiac ventricle development	GO:0003231	1	0	66	78	1	22444	PTK7
GO:BP	cardiac septum development	GO:0003279	1	0	60	78	1	22444	PTK7
GO:BP	ventricular septum development	GO:0003281	1	0	36	78	1	22444	PTK7
GO:BP	mesenchymal to epithelial transition involved in metanephros morphogenesis	GO:0003337	1	0	9	78	1	22444	WNT9B
GO:BP	regulation of DNA-templated transcription	GO:0006355	1	0	2023	78	8	22444	MACC1,SUPT5H,LOC105093327,BTRC,HESX1,ZNF318,SRF,NOTCH3
GO:BP	metanephros morphogenesis	GO:0003338	1	0	18	78	1	22444	WNT9B
GO:BP	cilium movement	GO:0003341	1	0	128	78	1	22444	CFAP69
GO:BP	regulation of cilium movement	GO:0003352	1	0	28	78	1	22444	CFAP69
GO:BP	positive regulation of cilium movement	GO:0003353	1	0	11	78	1	22444	CFAP69
GO:BP	axis elongation	GO:0003401	1	0	19	78	1	22444	PTK7
GO:BP	organic acid metabolic process	GO:0006082	1	0	505	78	1	22444	NARS2
GO:BP	nucleobase-containing compound metabolic process	GO:0006139	1	0	4428	78	16	22444	RFC1,MACC1,SAMD4B,PAF1,SUPT5H,LOC105093327,NARS2,BTRC,HESX1,ZNF318,DNPH1,SRF,GMDS,NOTCH3,FANCI,POLG
GO:BP	DNA metabolic process	GO:0006259	1	0	607	78	3	22444	RFC1,FANCI,POLG
GO:BP	DNA replication	GO:0006260	1	0	157	78	2	22444	RFC1,POLG
GO:BP	DNA repair	GO:0006281	1	0	331	78	2	22444	RFC1,FANCI
GO:BP	DNA-templated transcription	GO:0006351	1	0	2135	78	9	22444	MACC1,PAF1,SUPT5H,LOC105093327,BTRC,HESX1,ZNF318,SRF,NOTCH3
GO:BP	regulation of mesenchymal to epithelial transition involved in metanephros morphogenesis	GO:0003339	1	0	4	78	1	22444	WNT9B
GO:BP	in utero embryonic development	GO:0001701	1	0	267	78	2	22444	WDR19,WNT9B
GO:BP	associative learning	GO:0008306	1	0	43	78	1	22444	SHANK1
GO:BP	regulation of cell size	GO:0008361	1	0	78	78	1	22444	WNT3
GO:BP	histone modification	GO:0016570	1	0	302	78	1	22444	PAF1
GO:BP	regulation of transforming growth factor beta receptor signaling pathway	GO:0017015	1	0	71	78	1	22444	IL17RD
GO:BP	negative regulation of translation	GO:0017148	1	0	83	78	1	22444	SAMD4B
GO:BP	calcium-ion regulated exocytosis	GO:0017156	1	0	33	78	2	22444	SYT3,DOC2B
GO:BP	peptidyl-serine phosphorylation	GO:0018105	1	0	146	78	1	22444	TTBK1
GO:BP	peptidyl-threonine phosphorylation	GO:0018107	1	0	66	78	1	22444	TTBK1
GO:BP	peptidyl-tyrosine phosphorylation	GO:0018108	1	0	175	78	1	22444	TTBK1
GO:BP	heterocycle biosynthetic process	GO:0018130	1	0	2421	78	10	22444	MACC1,PAF1,SUPT5H,LOC105093327,BTRC,HESX1,ZNF318,SRF,GMDS,NOTCH3
GO:BP	peptidyl-amino acid modification	GO:0018193	1	0	687	78	1	22444	TTBK1
GO:BP	peptidyl-serine modification	GO:0018209	1	0	160	78	1	22444	TTBK1
GO:BP	protein ubiquitination	GO:0016567	1	0	387	78	3	22444	BTRC,CUL9,FANCI
GO:BP	peptidyl-threonine modification	GO:0018210	1	0	71	78	1	22444	TTBK1
GO:BP	phenol-containing compound metabolic process	GO:0018958	1	0	56	78	1	22444	APPL1
GO:BP	regulation of nucleobase-containing compound metabolic process	GO:0019219	1	0	2380	78	9	22444	MACC1,SAMD4B,SUPT5H,LOC105093327,BTRC,HESX1,ZNF318,SRF,NOTCH3
GO:BP	regulation of phosphate metabolic process	GO:0019220	1	0	709	78	2	22444	WNT9B,TTBK1
GO:BP	cytokine-mediated signaling pathway	GO:0019221	1	0	197	78	1	22444	APPL1
GO:BP	regulation of metabolic process	GO:0019222	1	0	3947	78	16	22444	MACC1,ITGB8,SAMD4B,SUPT5H,LOC105093327,SPON1,BTRC,WNT9B,WNT3,HESX1,APPL1,ZNF318,TTBK1,SRF,NOTCH3,FANCI
GO:BP	aromatic compound biosynthetic process	GO:0019438	1	0	2423	78	11	22444	MACC1,PAF1,SUPT5H,LOC105093327,BTRC,HESX1,APPL1,ZNF318,SRF,GMDS,NOTCH3
GO:BP	aromatic compound catabolic process	GO:0019439	1	0	248	78	2	22444	SAMD4B,DNPH1
GO:BP	protein metabolic process	GO:0019538	1	0	3502	78	12	22444	SAMD4B,PAF1,RPS16,SPON1,NARS2,BTRC,NPEPPS,WNT9B,TTBK1,CUL9,PTK7,FANCI
GO:BP	organophosphate metabolic process	GO:0019637	1	0	597	78	2	22444	TTC7B,DNPH1
GO:BP	GDP-mannose metabolic process	GO:0019673	1	0	6	78	1	22444	GMDS
GO:BP	peptidyl-tyrosine modification	GO:0018212	1	0	177	78	1	22444	TTBK1
GO:BP	cellular homeostasis	GO:0019725	1	0	378	78	1	22444	STEAP2
GO:BP	protein processing	GO:0016485	1	0	134	78	1	22444	SPON1
GO:BP	dendrite development	GO:0016358	1	0	124	78	1	22444	SHANK1
GO:BP	plasma membrane copper ion transport	GO:0015679	1	0	1	78	1	22444	STEAP2
GO:BP	monosaccharide transmembrane transport	GO:0015749	1	0	59	78	1	22444	APPL1
GO:BP	peptide transport	GO:0015833	1	0	134	78	1	22444	DOC2B
GO:BP	amine transport	GO:0015837	1	0	22	78	1	22444	RAB3B
GO:BP	monoamine transport	GO:0015844	1	0	27	78	1	22444	RAB3B
GO:BP	organic hydroxy compound transport	GO:0015850	1	0	112	78	1	22444	RAB3B
GO:BP	dopamine transport	GO:0015872	1	0	16	78	1	22444	RAB3B
GO:BP	lipid catabolic process	GO:0016042	1	0	172	78	1	22444	ABHD2
GO:BP	cellular component organization	GO:0016043	1	0	3920	78	14	22444	WDR19,LOC105098979,CFAP69,GMFG,PLEKHG2,SYT3,SHANK1,RAB3B,WDPCP,WNT3,APPL1,TTBK1,CUL9,PTK7
GO:BP	cell growth	GO:0016049	1	0	220	78	2	22444	SYT3,WNT3
GO:BP	cell migration	GO:0016477	1	0	793	78	4	22444	WDPCP,APPL1,PTK7,ABHD2
GO:BP	Wnt signaling pathway	GO:0016055	1	0	264	78	5	22444	DKK2,BTRC,WNT9B,WNT3,PTK7
GO:BP	mRNA metabolic process	GO:0016071	1	0	910	78	1	22444	SAMD4B
GO:BP	synaptic vesicle exocytosis	GO:0016079	1	0	55	78	1	22444	DOC2B
GO:BP	vesicle-mediated transport	GO:0016192	1	0	803	78	7	22444	DENND1A,STEAP2,SYT3,RAB3B,DOC2B,GOSR2,APPL1
GO:BP	endosomal transport	GO:0016197	1	0	114	78	1	22444	DENND1A
GO:BP	macroautophagy	GO:0016236	1	0	150	78	1	22444	SUPT5H
GO:BP	positive regulation of macroautophagy	GO:0016239	1	0	46	78	1	22444	SUPT5H
GO:BP	regulation of macroautophagy	GO:0016241	1	0	77	78	1	22444	SUPT5H
GO:BP	phosphorylation	GO:0016310	1	0	1139	78	3	22444	WNT9B,TTBK1,PTK7
GO:BP	dephosphorylation	GO:0016311	1	0	239	78	1	22444	BTRC
GO:BP	morphogenesis of embryonic epithelium	GO:0016331	1	0	99	78	2	22444	WNT9B,PTK7
GO:BP	RNA metabolic process	GO:0016070	1	0	3719	78	11	22444	MACC1,SAMD4B,PAF1,SUPT5H,LOC105093327,NARS2,BTRC,HESX1,ZNF318,SRF,NOTCH3
GO:BP	copper ion import	GO:0015677	1	0	2	78	1	22444	STEAP2
GO:BP	secondary metabolic process	GO:0019748	1	0	28	78	1	22444	APPL1
GO:BP	stem cell population maintenance	GO:0019827	1	0	85	78	1	22444	WNT9B
GO:BP	cell projection assembly	GO:0030031	1	0	332	78	3	22444	WDR19,CFAP69,WDPCP
GO:BP	actin cytoskeleton organization	GO:0030036	1	0	409	78	5	22444	LOC105098979,GMFG,PLEKHG2,SHANK1,PTK7
GO:BP	actin filament polymerization	GO:0030041	1	0	86	78	1	22444	PLEKHG2
GO:BP	peptide hormone secretion	GO:0030072	1	0	115	78	1	22444	DOC2B
GO:BP	insulin secretion	GO:0030073	1	0	93	78	1	22444	DOC2B
GO:BP	hemopoiesis	GO:0030097	1	0	513	78	3	22444	CRIP2,ITGB8,GAB2
GO:BP	myeloid cell differentiation	GO:0030099	1	0	240	78	2	22444	ITGB8,GAB2
GO:BP	regulation of endocytosis	GO:0030100	1	0	93	78	1	22444	APPL1
GO:BP	regulation of Wnt signaling pathway	GO:0030111	1	0	198	78	4	22444	DKK2,BTRC,WNT3,PTK7
GO:BP	cell differentiation	GO:0030154	1	0	2102	78	14	22444	CFAP69,ITGB8,DLL3,SYT3,SHANK1,GAB2,WDPCP,WNT9B,WNT3,IL17RD,DNPH1,PTK7,NOTCH3,ABHD2
GO:BP	cell projection organization	GO:0030030	1	0	816	78	7	22444	WDR19,CFAP69,SYT3,SHANK1,WDPCP,WNT3,PTK7
GO:BP	regulation of cell adhesion	GO:0030155	1	0	439	78	1	22444	WDPCP
GO:BP	protein catabolic process	GO:0030163	1	0	535	78	2	22444	BTRC,CUL9
GO:BP	positive regulation of Wnt signaling pathway	GO:0030177	1	0	91	78	3	22444	DKK2,WNT3,PTK7
GO:BP	negative regulation of Wnt signaling pathway	GO:0030178	1	0	100	78	1	22444	DKK2
GO:BP	neuron differentiation	GO:0030182	1	0	686	78	6	22444	SYT3,SHANK1,WDPCP,WNT9B,WNT3,PTK7
GO:BP	positive regulation of cell growth	GO:0030307	1	0	72	78	2	22444	SYT3,WNT3
GO:BP	negative regulation of cell growth	GO:0030308	1	0	75	78	1	22444	WNT3
GO:BP	osteoclast differentiation	GO:0030316	1	0	67	78	1	22444	GAB2
GO:BP	flagellated sperm motility	GO:0030317	1	0	89	78	1	22444	CFAP69
GO:BP	respiratory tube development	GO:0030323	1	0	126	78	1	22444	PTK7
GO:BP	lung development	GO:0030324	1	0	123	78	1	22444	PTK7
GO:BP	regulation of proteolysis	GO:0030162	1	0	329	78	3	22444	SPON1,BTRC,TTBK1
GO:BP	carboxylic acid metabolic process	GO:0019752	1	0	492	78	1	22444	NARS2
GO:BP	actin filament-based process	GO:0030029	1	0	460	78	5	22444	LOC105098979,GMFG,PLEKHG2,SHANK1,PTK7
GO:BP	cellular cation homeostasis	GO:0030003	1	0	249	78	1	22444	STEAP2
GO:BP	antigen processing and presentation	GO:0019882	1	0	55	78	1	22444	RAB3B
GO:BP	modification-dependent protein catabolic process	GO:0019941	1	0	357	78	2	22444	BTRC,CUL9
GO:BP	sexual reproduction	GO:0019953	1	0	436	78	3	22444	CFAP69,WNT3,ABHD2
GO:BP	neural tube patterning	GO:0021532	1	0	28	78	1	22444	WDR19
GO:BP	developmental maturation	GO:0021700	1	0	176	78	1	22444	ABHD2
GO:BP	dorsal/ventral neural tube patterning	GO:0021904	1	0	17	78	1	22444	WDR19
GO:BP	neural tube development	GO:0021915	1	0	106	78	2	22444	WDR19,PTK7
GO:BP	neurogenesis	GO:0022008	1	0	867	78	7	22444	DLL3,SYT3,SHANK1,WDPCP,WNT9B,WNT3,PTK7
GO:BP	cell cycle process	GO:0022402	1	0	692	78	2	22444	APPL1,CUL9
GO:BP	cellular process involved in reproduction in multicellular organism	GO:0022412	1	0	244	78	2	22444	CFAP69,ABHD2
GO:BP	establishment of cell polarity	GO:0030010	1	0	80	78	2	22444	WDPCP,PTK7
GO:BP	reproductive process	GO:0022414	1	0	681	78	5	22444	WDR19,CFAP69,WNT9B,WNT3,ABHD2
GO:BP	regulation of cell morphogenesis	GO:0022604	1	0	158	78	1	22444	SYT3
GO:BP	cellular component assembly	GO:0022607	1	0	2115	78	6	22444	WDR19,CFAP69,PLEKHG2,SHANK1,WDPCP,TTBK1
GO:BP	gland morphogenesis	GO:0022612	1	0	80	78	1	22444	BTRC
GO:BP	regulation of transmembrane transporter activity	GO:0022898	1	0	116	78	1	22444	SHANK1
GO:BP	regulation of signaling	GO:0023051	1	0	1850	78	12	22444	DKK2,TEDC1,ITGB8,SHANK1,BTRC,TXNDC12,DOC2B,WNT3,IL17RD,APPL1,PTK7,GRM4
GO:BP	signaling	GO:0023052	1	0	4048	78	19	22444	DKK2,WDR19,TEDC1,ITGB8,SHANK1,BTRC,RAB3B,TXNDC12,WDPCP,DOC2B,WNT9B,WNT3,IL17RD,APPL1,ASB14,PTK7,GRM4,NOTCH3,ABHD2
GO:BP	positive regulation of signaling	GO:0023056	1	0	904	78	7	22444	DKK2,TEDC1,SHANK1,DOC2B,WNT3,PTK7,GRM4
GO:BP	negative regulation of signaling	GO:0023057	1	0	756	78	4	22444	DKK2,TXNDC12,IL17RD,APPL1
GO:BP	signal release	GO:0023061	1	0	230	78	1	22444	DOC2B
GO:BP	metal ion transport	GO:0030001	1	0	514	78	1	22444	STEAP2
GO:BP	regulation of anatomical structure morphogenesis	GO:0022603	1	0	457	78	5	22444	ITGB8,SYT3,WNT9B,WNT3,PTK7
GO:BP	asymmetric cell division	GO:0008356	1	0	12	78	2	22444	INSC,WNT9B
GO:BP	protein transport	GO:0015031	1	0	692	78	3	22444	TIMM50,DOC2B,APPL1
GO:BP	regulation of smooth muscle cell migration	GO:0014910	1	0	23	78	1	22444	ABHD2
GO:BP	response to endogenous stimulus	GO:0009719	1	0	714	78	5	22444	STEAP2,ITGB8,IL17RD,APPL1,ABHD2
GO:BP	response to hormone	GO:0009725	1	0	322	78	3	22444	STEAP2,APPL1,ABHD2
GO:BP	hormone-mediated signaling pathway	GO:0009755	1	0	91	78	2	22444	APPL1,ABHD2
GO:BP	regulation of asymmetric cell division	GO:0009786	1	0	2	78	1	22444	WNT9B
GO:BP	embryo development	GO:0009790	1	0	664	78	6	22444	WDR19,DLL3,WDPCP,WNT9B,WNT3,PTK7
GO:BP	embryo development ending in birth or egg hatching	GO:0009792	1	0	425	78	4	22444	WDR19,DLL3,WNT9B,PTK7
GO:BP	axis specification	GO:0009798	1	0	46	78	1	22444	WNT3
GO:BP	animal organ morphogenesis	GO:0009887	1	0	572	78	5	22444	WDR19,BTRC,WDPCP,WNT9B,PTK7
GO:BP	tissue development	GO:0009888	1	0	1071	78	10	22444	WDR19,ITGB8,DLL3,BTRC,WDPCP,WNT9B,WNT3,IL17RD,DNPH1,PTK7
GO:BP	regulation of biosynthetic process	GO:0009889	1	0	2377	78	10	22444	MACC1,SAMD4B,SUPT5H,LOC105093327,BTRC,HESX1,APPL1,ZNF318,SRF,NOTCH3
GO:BP	anatomical structure morphogenesis	GO:0009653	1	0	1489	78	10	22444	WDR19,ITGB8,DLL3,SYT3,SHANK1,BTRC,WDPCP,WNT9B,WNT3,PTK7
GO:BP	negative regulation of biosynthetic process	GO:0009890	1	0	785	78	5	22444	SAMD4B,SUPT5H,LOC105093327,BTRC,ZNF318
GO:BP	negative regulation of metabolic process	GO:0009892	1	0	1635	78	8	22444	ITGB8,SAMD4B,SUPT5H,LOC105093327,SPON1,BTRC,ZNF318,TTBK1
GO:BP	positive regulation of metabolic process	GO:0009893	1	0	2053	78	11	22444	MACC1,ITGB8,SUPT5H,SPON1,BTRC,WNT3,APPL1,ZNF318,TTBK1,SRF,FANCI
GO:BP	regulation of catabolic process	GO:0009894	1	0	516	78	3	22444	SAMD4B,SUPT5H,BTRC
GO:BP	positive regulation of catabolic process	GO:0009896	1	0	267	78	1	22444	SUPT5H
GO:BP	epidermal cell differentiation	GO:0009913	1	0	105	78	1	22444	WDPCP
GO:BP	hormone transport	GO:0009914	1	0	153	78	1	22444	DOC2B
GO:BP	anterior/posterior axis specification	GO:0009948	1	0	27	78	1	22444	WNT3
GO:BP	dorsal/ventral axis specification	GO:0009950	1	0	5	78	1	22444	WNT3
GO:BP	anterior/posterior pattern specification	GO:0009952	1	0	122	78	2	22444	DLL3,WNT3
GO:BP	dorsal/ventral pattern formation	GO:0009953	1	0	50	78	2	22444	WDR19,WNT3
GO:BP	positive regulation of biosynthetic process	GO:0009891	1	0	1064	78	6	22444	MACC1,SUPT5H,BTRC,APPL1,ZNF318,SRF
GO:BP	regulation of signal transduction	GO:0009966	1	0	1626	78	10	22444	DKK2,TEDC1,SHANK1,BTRC,TXNDC12,WNT3,IL17RD,APPL1,PTK7,GRM4
GO:BP	response to abiotic stimulus	GO:0009628	1	0	502	78	1	22444	NPEPPS
GO:BP	response to wounding	GO:0009611	1	0	254	78	2	22444	PTK7,ABHD2
GO:BP	gonad development	GO:0008406	1	0	104	78	1	22444	WDR19
GO:BP	epidermis development	GO:0008544	1	0	161	78	1	22444	WDPCP
GO:BP	regulation of smoothened signaling pathway	GO:0008589	1	0	55	78	1	22444	TEDC1
GO:BP	lipid biosynthetic process	GO:0008610	1	0	361	78	1	22444	TTC7B
GO:BP	carbohydrate transport	GO:0008643	1	0	69	78	1	22444	APPL1
GO:BP	hexose transmembrane transport	GO:0008645	1	0	57	78	1	22444	APPL1
GO:BP	phospholipid biosynthetic process	GO:0008654	1	0	136	78	1	22444	TTC7B
GO:BP	catabolic process	GO:0009056	1	0	1328	78	6	22444	SAMD4B,SUPT5H,BTRC,DNPH1,CUL9,ABHD2
GO:BP	macromolecule catabolic process	GO:0009057	1	0	736	78	3	22444	SAMD4B,BTRC,CUL9
GO:BP	biosynthetic process	GO:0009058	1	0	3621	78	15	22444	TTC7B,MACC1,SAMD4B,PAF1,RPS16,SUPT5H,LOC105093327,NARS2,BTRC,HESX1,APPL1,ZNF318,SRF,GMDS,NOTCH3
GO:BP	response to virus	GO:0009615	1	0	187	78	1	22444	ITGB8
GO:BP	macromolecule biosynthetic process	GO:0009059	1	0	2958	78	12	22444	MACC1,SAMD4B,PAF1,RPS16,SUPT5H,LOC105093327,NARS2,BTRC,HESX1,ZNF318,SRF,NOTCH3
GO:BP	nucleoside monophosphate catabolic process	GO:0009125	1	0	14	78	1	22444	DNPH1
GO:BP	deoxyribonucleoside monophosphate catabolic process	GO:0009159	1	0	11	78	1	22444	DNPH1
GO:BP	deoxyribonucleoside monophosphate metabolic process	GO:0009162	1	0	18	78	1	22444	DNPH1
GO:BP	nucleotide-sugar metabolic process	GO:0009225	1	0	20	78	1	22444	GMDS
GO:BP	nucleotide-sugar biosynthetic process	GO:0009226	1	0	12	78	1	22444	GMDS
GO:BP	cellular response to starvation	GO:0009267	1	0	84	78	1	22444	WNT9B
GO:BP	protein secretion	GO:0009306	1	0	164	78	1	22444	DOC2B
GO:BP	fertilization	GO:0009566	1	0	110	78	2	22444	CFAP69,ABHD2
GO:BP	response to external stimulus	GO:0009605	1	0	1285	78	6	22444	ITGB8,SHANK1,WNT9B,WNT3,APPL1,TTBK1
GO:BP	response to biotic stimulus	GO:0009607	1	0	636	78	2	22444	ITGB8,APPL1
GO:BP	nucleoside monophosphate metabolic process	GO:0009123	1	0	43	78	1	22444	DNPH1
GO:BP	negative regulation of smooth muscle cell migration	GO:0014912	1	0	12	78	1	22444	ABHD2
GO:BP	positive regulation of signal transduction	GO:0009967	1	0	815	78	6	22444	DKK2,TEDC1,SHANK1,WNT3,PTK7,GRM4
GO:BP	cellular process	GO:0009987	1	0	12495	78	53	22444	DKK2,RFC1,WDR19,DENND1A,LOC105098979,TTC7B,CRIP2,TEDC1,STEAP2,CFAP69,MACC1,ITGB8,GMFG,SAMD4B,PAF1,PLEKHG2,RPS16,SUPT5H,TIMM50,DLL3,LOC105093327,SYT3,SHANK1,CLEC11A,INSC,SPON1,GAB2,NARS2,BTRC,RAB3B,TXNDC12,WDPCP,NPEPPS,DOC2B,WNT9B,WNT3,IL17RD,HESX1,APPL1,ASB14,ZNF318,SLC22A7,TTBK1,DNPH1,CUL9,SRF,PTK7,GRM4,GMDS,NOTCH3,ABHD2,FANCI,POLG
GO:BP	negative regulation of epithelial to mesenchymal transition	GO:0010719	1	0	20	78	1	22444	IL17RD
GO:BP	positive regulation of cell development	GO:0010720	1	0	150	78	1	22444	WNT3
GO:BP	negative regulation of cell development	GO:0010721	1	0	83	78	2	22444	DLL3,WNT3
GO:BP	fibroblast migration	GO:0010761	1	0	34	78	2	22444	WDPCP,APPL1
GO:BP	regulation of fibroblast migration	GO:0010762	1	0	23	78	2	22444	WDPCP,APPL1
GO:BP	regulation of cell-substrate adhesion	GO:0010810	1	0	130	78	1	22444	WDPCP
GO:BP	regulation of hormone levels	GO:0010817	1	0	249	78	1	22444	DOC2B
GO:BP	regulation of glucose transmembrane transport	GO:0010827	1	0	40	78	1	22444	APPL1
GO:BP	positive regulation of glucose transmembrane transport	GO:0010828	1	0	25	78	1	22444	APPL1
GO:BP	regulation of cell death	GO:0010941	1	0	832	78	1	22444	TXNDC12
GO:BP	regulation of epithelial to mesenchymal transition	GO:0010717	1	0	58	78	1	22444	IL17RD
GO:BP	positive regulation of endopeptidase activity	GO:0010950	1	0	88	78	1	22444	TTBK1
GO:BP	positive regulation of protein processing	GO:0010954	1	0	15	78	1	22444	SPON1
GO:BP	transport along microtubule	GO:0010970	1	0	81	78	1	22444	WDR19
GO:BP	regulation of neuron projection development	GO:0010975	1	0	195	78	2	22444	WNT3,PTK7
GO:BP	positive regulation of neuron projection development	GO:0010976	1	0	62	78	1	22444	PTK7
GO:BP	negative regulation of neuron projection development	GO:0010977	1	0	55	78	1	22444	WNT3
GO:BP	programmed cell death	GO:0012501	1	0	961	78	1	22444	TXNDC12
GO:BP	primary neural tube formation	GO:0014020	1	0	66	78	1	22444	PTK7
GO:BP	response to organic cyclic compound	GO:0014070	1	0	324	78	2	22444	BTRC,ABHD2
GO:BP	muscle cell migration	GO:0014812	1	0	38	78	1	22444	ABHD2
GO:BP	smooth muscle cell migration	GO:0014909	1	0	30	78	1	22444	ABHD2
GO:BP	positive regulation of peptidase activity	GO:0010952	1	0	94	78	1	22444	TTBK1
GO:BP	negative regulation of signal transduction	GO:0009968	1	0	708	78	4	22444	DKK2,TXNDC12,IL17RD,APPL1
GO:BP	negative regulation of cell communication	GO:0010648	1	0	752	78	4	22444	DKK2,TXNDC12,IL17RD,APPL1
GO:BP	regulation of cell communication	GO:0010646	1	0	1839	78	12	22444	DKK2,TEDC1,ITGB8,SHANK1,BTRC,TXNDC12,DOC2B,WNT3,IL17RD,APPL1,PTK7,GRM4
GO:BP	response to extracellular stimulus	GO:0009991	1	0	176	78	1	22444	WNT9B
GO:BP	response to organic substance	GO:0010033	1	0	1432	78	7	22444	STEAP2,ITGB8,BTRC,IL17RD,APPL1,PTK7,ABHD2
GO:BP	body morphogenesis	GO:0010171	1	0	32	78	1	22444	WNT3
GO:BP	response to organonitrogen compound	GO:0010243	1	0	414	78	1	22444	APPL1
GO:BP	gene expression	GO:0010467	1	0	4819	78	17	22444	MACC1,ITGB8,SAMD4B,PAF1,RPS16,SUPT5H,LOC105093327,SPON1,NARS2,BTRC,WNT3,HESX1,APPL1,ZNF318,TTBK1,SRF,NOTCH3
GO:BP	regulation of gene expression	GO:0010468	1	0	2957	78	14	22444	MACC1,ITGB8,SAMD4B,SUPT5H,LOC105093327,SPON1,BTRC,WNT3,HESX1,APPL1,ZNF318,TTBK1,SRF,NOTCH3
GO:BP	regulation of signaling receptor activity	GO:0010469	1	0	55	78	1	22444	SHANK1
GO:BP	proteasomal protein catabolic process	GO:0010498	1	0	246	78	1	22444	BTRC
GO:BP	regulation of autophagy	GO:0010506	1	0	161	78	1	22444	SUPT5H
GO:BP	positive regulation of autophagy	GO:0010508	1	0	81	78	1	22444	SUPT5H
GO:BP	positive regulation of cell communication	GO:0010647	1	0	897	78	7	22444	DKK2,TEDC1,SHANK1,DOC2B,WNT3,PTK7,GRM4
GO:BP	regulation of macromolecule biosynthetic process	GO:0010556	1	0	2274	78	9	22444	MACC1,SAMD4B,SUPT5H,LOC105093327,BTRC,HESX1,ZNF318,SRF,NOTCH3
GO:BP	negative regulation of macromolecule biosynthetic process	GO:0010558	1	0	748	78	5	22444	SAMD4B,SUPT5H,LOC105093327,BTRC,ZNF318
GO:BP	positive regulation of phosphorus metabolic process	GO:0010562	1	0	442	78	1	22444	TTBK1
GO:BP	regulation of cell cycle process	GO:0010564	1	0	400	78	2	22444	APPL1,CUL9
GO:BP	positive regulation of macromolecule metabolic process	GO:0010604	1	0	1903	78	11	22444	MACC1,ITGB8,SUPT5H,SPON1,BTRC,WNT3,APPL1,ZNF318,TTBK1,SRF,FANCI
GO:BP	negative regulation of macromolecule metabolic process	GO:0010605	1	0	1527	78	8	22444	ITGB8,SAMD4B,SUPT5H,LOC105093327,SPON1,BTRC,ZNF318,TTBK1
GO:BP	post-transcriptional regulation of gene expression	GO:0010608	1	0	400	78	1	22444	SAMD4B
GO:BP	positive regulation of gene expression	GO:0010628	1	0	617	78	5	22444	ITGB8,SPON1,WNT3,APPL1,TTBK1
GO:BP	negative regulation of gene expression	GO:0010629	1	0	661	78	3	22444	ITGB8,SAMD4B,TTBK1
GO:BP	epithelial cell migration	GO:0010631	1	0	177	78	1	22444	WDPCP
GO:BP	negative regulation of organelle organization	GO:0010639	1	0	210	78	2	22444	GMFG,SHANK1
GO:BP	positive regulation of macromolecule biosynthetic process	GO:0010557	1	0	998	78	5	22444	MACC1,SUPT5H,BTRC,ZNF318,SRF
GO:BP	ameboidal-type cell migration	GO:0001667	1	0	241	78	2	22444	WDPCP,APPL1
GO:BP	response to hypoxia	GO:0001666	1	0	101	78	1	22444	NPEPPS
GO:BP	branching involved in ureteric bud morphogenesis	GO:0001658	1	0	34	78	1	22444	WNT9B
GO:BP	protein polyubiquitination	GO:0000209	1	0	137	78	1	22444	BTRC
GO:BP	microtubule cytoskeleton organization	GO:0000226	1	0	394	78	2	22444	CFAP69,CUL9
GO:BP	mitotic cell cycle	GO:0000278	1	0	492	78	2	22444	APPL1,CUL9
GO:BP	nuclear division	GO:0000280	1	0	273	78	1	22444	CUL9
GO:BP	cell morphogenesis	GO:0000902	1	0	551	78	5	22444	WDR19,SYT3,SHANK1,WDPCP,WNT3
GO:BP	cell morphogenesis involved in differentiation	GO:0000904	1	0	378	78	3	22444	SHANK1,WDPCP,WNT3
GO:BP	skeletal system development	GO:0001501	1	0	312	78	4	22444	WDR19,ITGB8,DLL3,WNT9B
GO:BP	ossification	GO:0001503	1	0	210	78	1	22444	WNT3
GO:BP	neurotransmitter uptake	GO:0001504	1	0	20	78	1	22444	RAB3B
GO:BP	regulation of neurotransmitter levels	GO:0001505	1	0	104	78	2	22444	RAB3B,DOC2B
GO:BP	MAPK cascade	GO:0000165	1	0	403	78	1	22444	GRM4
GO:BP	angiogenesis	GO:0001525	1	0	267	78	1	22444	ITGB8
GO:BP	regulation of cell growth	GO:0001558	1	0	178	78	2	22444	SYT3,WNT3
GO:BP	blood vessel development	GO:0001568	1	0	381	78	2	22444	ITGB8,PTK7
GO:BP	vasculogenesis	GO:0001570	1	0	47	78	1	22444	ITGB8
GO:BP	ganglioside metabolic process	GO:0001573	1	0	13	78	1	22444	ITGB8
GO:BP	microtubule bundle formation	GO:0001578	1	0	79	78	1	22444	CFAP69
GO:BP	osteoblast differentiation	GO:0001649	1	0	99	78	1	22444	WNT3
GO:BP	eye development	GO:0001654	1	0	212	78	2	22444	WDR19,WDPCP
GO:BP	urogenital system development	GO:0001655	1	0	207	78	3	22444	WDPCP,WNT9B,PTK7
GO:BP	metanephros development	GO:0001656	1	0	52	78	1	22444	WNT9B
GO:BP	ureteric bud development	GO:0001657	1	0	55	78	1	22444	WNT9B
GO:BP	cilium or flagellum-dependent cell motility	GO:0001539	1	0	104	78	1	22444	CFAP69
GO:BP	negative regulation of transcription by RNA polymerase II	GO:0000122	1	0	443	78	2	22444	SUPT5H,LOC105093327
GO:BP	transition metal ion transport	GO:0000041	1	0	54	78	1	22444	STEAP2
GO:BP	G1/S transition of mitotic cell cycle	GO:0000082	1	0	102	78	1	22444	APPL1
GO:BP	reproduction	GO:0000003	1	0	687	78	5	22444	WDR19,CFAP69,WNT9B,WNT3,ABHD2
GO:BP	embryonic limb morphogenesis	GO:0030326	1	0	84	78	3	22444	WDR19,WDPCP,WNT3
GO:BP	regulation of cell migration	GO:0030334	1	0	508	78	3	22444	WDPCP,APPL1,ABHD2
GO:BP	negative regulation of cell migration	GO:0030336	1	0	146	78	1	22444	ABHD2
GO:BP	negative regulation of transforming growth factor beta receptor signaling pathway	GO:0030512	1	0	42	78	1	22444	IL17RD
GO:BP	dendritic spine morphogenesis	GO:0060997	1	0	28	78	1	22444	SHANK1
GO:BP	cell differentiation involved in kidney development	GO:0061005	1	0	32	78	1	22444	WNT9B
GO:BP	regulation of mRNA catabolic process	GO:0061013	1	0	95	78	1	22444	SAMD4B
GO:BP	uterus morphogenesis	GO:0061038	1	0	6	78	1	22444	WNT9B
GO:BP	somite development	GO:0061053	1	0	52	78	2	22444	WDR19,DLL3
GO:BP	myotome development	GO:0061055	1	0	2	78	1	22444	WDR19
GO:BP	regulation of proteasomal protein catabolic process	GO:0061136	1	0	105	78	1	22444	BTRC
GO:BP	morphogenesis of a branching epithelium	GO:0061138	1	0	128	78	2	22444	BTRC,WNT9B
GO:BP	establishment of monopolar cell polarity	GO:0061162	1	0	14	78	1	22444	PTK7
GO:BP	mammary gland epithelium development	GO:0061180	1	0	46	78	2	22444	BTRC,WNT3
GO:BP	dendritic spine development	GO:0060996	1	0	43	78	1	22444	SHANK1
GO:BP	establishment or maintenance of bipolar cell polarity	GO:0061245	1	0	19	78	1	22444	PTK7
GO:BP	renal tubule morphogenesis	GO:0061333	1	0	44	78	1	22444	WNT9B
GO:BP	establishment or maintenance of monopolar cell polarity	GO:0061339	1	0	15	78	1	22444	PTK7
GO:BP	regulation of extent of cell growth	GO:0061387	1	0	39	78	1	22444	WNT3
GO:BP	connective tissue development	GO:0061448	1	0	147	78	1	22444	ITGB8
GO:BP	reproductive system development	GO:0061458	1	0	153	78	2	22444	WDR19,WNT9B
GO:BP	protein localization to cilium	GO:0061512	1	0	44	78	1	22444	WDR19
GO:BP	Langerhans cell differentiation	GO:0061520	1	0	4	78	1	22444	ITGB8
GO:BP	axon development	GO:0061564	1	0	231	78	1	22444	WNT3
GO:BP	actin filament bundle organization	GO:0061572	1	0	92	78	1	22444	SHANK1
GO:BP	spontaneous neurotransmitter secretion	GO:0061669	1	0	5	78	1	22444	DOC2B
GO:BP	renal tubule development	GO:0061326	1	0	57	78	1	22444	WNT9B
GO:BP	glial cell activation	GO:0061900	1	0	14	78	1	22444	TTBK1
GO:BP	kidney morphogenesis	GO:0060993	1	0	56	78	1	22444	WNT9B
GO:BP	smoothened signaling pathway involved in dorsal/ventral neural tube patterning	GO:0060831	1	0	10	78	1	22444	WDR19
GO:BP	regulation of cilium movement involved in cell motility	GO:0060295	1	0	20	78	1	22444	CFAP69
GO:BP	head development	GO:0060322	1	0	376	78	3	22444	WNT9B,WNT3,HESX1
GO:BP	head morphogenesis	GO:0060323	1	0	25	78	1	22444	WNT3
GO:BP	regulation of cellular localization	GO:0060341	1	0	521	78	2	22444	DOC2B,APPL1
GO:BP	regulation of Fc receptor mediated stimulatory signaling pathway	GO:0060368	1	0	4	78	1	22444	APPL1
GO:BP	epithelium development	GO:0060429	1	0	658	78	8	22444	WDR19,DLL3,BTRC,WDPCP,WNT9B,WNT3,DNPH1,PTK7
GO:BP	mammary gland morphogenesis	GO:0060443	1	0	34	78	1	22444	BTRC
GO:BP	branching involved in mammary gland duct morphogenesis	GO:0060444	1	0	17	78	1	22444	BTRC
GO:BP	lung-associated mesenchyme development	GO:0060484	1	0	4	78	1	22444	PTK7
GO:BP	mesenchyme development	GO:0060485	1	0	155	78	3	22444	DLL3,IL17RD,PTK7
GO:BP	coronary vasculature development	GO:0060976	1	0	27	78	1	22444	PTK7
GO:BP	regulation of cell projection assembly	GO:0060491	1	0	110	78	1	22444	WDPCP
GO:BP	negative regulation of cell death	GO:0060548	1	0	516	78	1	22444	TXNDC12
GO:BP	developmental growth involved in morphogenesis	GO:0060560	1	0	122	78	3	22444	SYT3,WNT3,PTK7
GO:BP	epithelial tube morphogenesis	GO:0060562	1	0	210	78	3	22444	BTRC,WNT9B,PTK7
GO:BP	mammary gland duct morphogenesis	GO:0060603	1	0	23	78	1	22444	BTRC
GO:BP	tube closure	GO:0060606	1	0	63	78	1	22444	PTK7
GO:BP	regulation of vesicle-mediated transport	GO:0060627	1	0	254	78	2	22444	RAB3B,APPL1
GO:BP	regulation of microtubule-based movement	GO:0060632	1	0	32	78	1	22444	CFAP69
GO:BP	ureteric bud morphogenesis	GO:0060675	1	0	37	78	1	22444	WNT9B
GO:BP	regulation of canonical Wnt signaling pathway	GO:0060828	1	0	154	78	3	22444	DKK2,BTRC,PTK7
GO:BP	ciliary receptor clustering involved in smoothened signaling pathway	GO:0060830	1	0	1	78	1	22444	WDR19
GO:BP	respiratory system development	GO:0060541	1	0	136	78	2	22444	WDPCP,PTK7
GO:BP	cilium movement involved in cell motility	GO:0060294	1	0	99	78	1	22444	CFAP69
GO:BP	process utilizing autophagic mechanism	GO:0061919	1	0	265	78	1	22444	SUPT5H
GO:BP	regulation of pattern recognition receptor signaling pathway	GO:0062207	1	0	58	78	1	22444	APPL1
GO:BP	cellular response to external stimulus	GO:0071496	1	0	143	78	1	22444	WNT9B
GO:BP	dopaminergic neuron differentiation	GO:0071542	1	0	23	78	2	22444	WNT9B,WNT3
GO:BP	response to transforming growth factor beta	GO:0071559	1	0	140	78	3	22444	ITGB8,IL17RD,APPL1
GO:BP	cellular response to transforming growth factor beta stimulus	GO:0071560	1	0	136	78	3	22444	ITGB8,IL17RD,APPL1
GO:BP	transforming growth factor beta production	GO:0071604	1	0	21	78	1	22444	ITGB8
GO:BP	vocalization behavior	GO:0071625	1	0	12	78	1	22444	SHANK1
GO:BP	regulation of transforming growth factor beta production	GO:0071634	1	0	20	78	1	22444	ITGB8
GO:BP	protein localization to extracellular region	GO:0071692	1	0	171	78	1	22444	DOC2B
GO:BP	anatomical structure maturation	GO:0071695	1	0	142	78	1	22444	ABHD2
GO:BP	organic substance transport	GO:0071702	1	0	1167	78	4	22444	TIMM50,RAB3B,DOC2B,APPL1
GO:BP	cellular response to endogenous stimulus	GO:0071495	1	0	657	78	4	22444	ITGB8,IL17RD,APPL1,ABHD2
GO:BP	organic substance metabolic process	GO:0071704	1	0	8284	78	28	22444	RFC1,TTC7B,MACC1,ITGB8,SAMD4B,PAF1,RPS16,SUPT5H,LOC105093327,SPON1,NARS2,BTRC,NPEPPS,WNT9B,WNT3,HESX1,APPL1,ZNF318,TTBK1,DNPH1,CUL9,SRF,PTK7,GMDS,NOTCH3,ABHD2,FANCI,POLG
GO:BP	cellular component organization or biogenesis	GO:0071840	1	0	4012	78	14	22444	WDR19,LOC105098979,CFAP69,GMFG,PLEKHG2,SYT3,SHANK1,RAB3B,WDPCP,WNT3,APPL1,TTBK1,CUL9,PTK7
GO:BP	actin filament debranching	GO:0071846	1	0	1	78	1	22444	GMFG
GO:BP	renal system development	GO:0072001	1	0	186	78	3	22444	WDPCP,WNT9B,PTK7
GO:BP	kidney rudiment formation	GO:0072003	1	0	1	78	1	22444	WNT9B
GO:BP	nephron development	GO:0072006	1	0	85	78	1	22444	WNT9B
GO:BP	nephron epithelium development	GO:0072009	1	0	64	78	1	22444	WNT9B
GO:BP	nephron morphogenesis	GO:0072028	1	0	46	78	1	22444	WNT9B
GO:BP	mesenchymal stem cell maintenance involved in nephron morphogenesis	GO:0072038	1	0	4	78	1	22444	WNT9B
GO:BP	collecting duct development	GO:0072044	1	0	10	78	1	22444	WNT9B
GO:BP	establishment of planar polarity involved in nephron morphogenesis	GO:0072046	1	0	2	78	1	22444	WNT9B
GO:BP	nitrogen compound transport	GO:0071705	1	0	941	78	4	22444	TIMM50,RAB3B,DOC2B,APPL1
GO:BP	secondary palate development	GO:0062009	1	0	16	78	1	22444	ITGB8
GO:BP	cellular response to hypoxia	GO:0071456	1	0	52	78	1	22444	NPEPPS
GO:BP	cellular response to organonitrogen compound	GO:0071417	1	0	279	78	1	22444	APPL1
GO:BP	protein-containing complex assembly	GO:0065003	1	0	1335	78	3	22444	WDR19,PLEKHG2,TTBK1
GO:BP	biological regulation	GO:0065007	1	0	7926	78	41	22444	DKK2,WDR19,DENND1A,CRIP2,TEDC1,STEAP2,CFAP69,MACC1,ITGB8,GMFG,SAMD4B,PLEKHG2,SUPT5H,DLL3,LOC105093327,SYT3,SHANK1,CLEC11A,INSC,SPON1,GAB2,BTRC,RAB3B,TXNDC12,WDPCP,DOC2B,WNT9B,WNT3,IL17RD,HESX1,APPL1,ASB14,ZNF318,TTBK1,CUL9,SRF,PTK7,GRM4,NOTCH3,ABHD2,FANCI
GO:BP	regulation of biological quality	GO:0065008	1	0	1930	78	10	22444	STEAP2,SAMD4B,PLEKHG2,SHANK1,INSC,BTRC,RAB3B,DOC2B,WNT9B,WNT3
GO:BP	regulation of molecular function	GO:0065009	1	0	1267	78	6	22444	DENND1A,SHANK1,SPON1,BTRC,WNT9B,TTBK1
GO:BP	intrinsic apoptotic signaling pathway in response to endoplasmic reticulum stress	GO:0070059	1	0	35	78	1	22444	TXNDC12
GO:BP	regulation of establishment of protein localization	GO:0070201	1	0	265	78	1	22444	DOC2B
GO:BP	response to oxygen levels	GO:0070482	1	0	112	78	1	22444	NPEPPS
GO:BP	regulation of protein processing	GO:0070613	1	0	34	78	1	22444	SPON1
GO:BP	protein modification by small protein conjugation or removal	GO:0070647	1	0	529	78	3	22444	BTRC,CUL9,FANCI
GO:BP	cellular macromolecule localization	GO:0070727	1	0	1282	78	7	22444	WDR19,TTC7B,TIMM50,SHANK1,WDPCP,DOC2B,APPL1
GO:BP	cellular response to oxygen levels	GO:0071453	1	0	63	78	1	22444	NPEPPS
GO:BP	response to growth factor	GO:0070848	1	0	355	78	3	22444	ITGB8,IL17RD,APPL1
GO:BP	organelle assembly	GO:0070925	1	0	519	78	3	22444	WDR19,CFAP69,WDPCP
GO:BP	protein K48-linked ubiquitination	GO:0070936	1	0	48	78	1	22444	BTRC
GO:BP	cellular response to retinoic acid	GO:0071300	1	0	24	78	1	22444	PTK7
GO:BP	cellular response to organic substance	GO:0071310	1	0	1198	78	6	22444	ITGB8,BTRC,IL17RD,APPL1,PTK7,ABHD2
GO:BP	cellular response to cytokine stimulus	GO:0071345	1	0	385	78	1	22444	APPL1
GO:BP	cellular response to growth factor stimulus	GO:0071363	1	0	345	78	3	22444	ITGB8,IL17RD,APPL1
GO:BP	cellular response to peptide hormone stimulus	GO:0071375	1	0	123	78	1	22444	APPL1
GO:BP	cellular response to steroid hormone stimulus	GO:0071383	1	0	86	78	1	22444	ABHD2
GO:BP	cellular response to lipid	GO:0071396	1	0	240	78	2	22444	PTK7,ABHD2
GO:BP	cellular response to organic cyclic compound	GO:0071407	1	0	246	78	2	22444	BTRC,ABHD2
GO:BP	cellular response to chemical stimulus	GO:0070887	1	0	1503	78	7	22444	ITGB8,BTRC,NPEPPS,IL17RD,APPL1,PTK7,ABHD2
GO:BP	kidney epithelium development	GO:0072073	1	0	86	78	1	22444	WNT9B
GO:BP	cilium-dependent cell motility	GO:0060285	1	0	104	78	1	22444	CFAP69
GO:BP	cilium assembly	GO:0060271	1	0	228	78	3	22444	WDR19,CFAP69,WDPCP
GO:BP	positive regulation of multicellular organismal process	GO:0051240	1	0	761	78	3	22444	ITGB8,WNT3,APPL1
GO:BP	negative regulation of multicellular organismal process	GO:0051241	1	0	512	78	4	22444	DLL3,WNT9B,WNT3,IL17RD
GO:BP	regulation of protein metabolic process	GO:0051246	1	0	1317	78	6	22444	SAMD4B,SPON1,BTRC,WNT9B,TTBK1,FANCI
GO:BP	positive regulation of protein metabolic process	GO:0051247	1	0	786	78	4	22444	SPON1,BTRC,TTBK1,FANCI
GO:BP	negative regulation of protein metabolic process	GO:0051248	1	0	488	78	2	22444	SAMD4B,SPON1
GO:BP	regulation of RNA metabolic process	GO:0051252	1	0	2194	78	9	22444	MACC1,SAMD4B,SUPT5H,LOC105093327,BTRC,HESX1,ZNF318,SRF,NOTCH3
GO:BP	negative regulation of RNA metabolic process	GO:0051253	1	0	701	78	4	22444	SUPT5H,LOC105093327,BTRC,ZNF318
GO:BP	positive regulation of RNA metabolic process	GO:0051254	1	0	968	78	5	22444	MACC1,SUPT5H,BTRC,ZNF318,SRF
GO:BP	protein polymerization	GO:0051258	1	0	147	78	2	22444	PLEKHG2,TTBK1
GO:BP	cell division	GO:0051301	1	0	170	78	2	22444	INSC,WNT9B
GO:BP	regulation of multicellular organismal process	GO:0051239	1	0	1474	78	7	22444	ITGB8,DLL3,SHANK1,WNT9B,WNT3,IL17RD,APPL1
GO:BP	regulation of cell division	GO:0051302	1	0	79	78	1	22444	WNT9B
GO:BP	regulation of transferase activity	GO:0051338	1	0	418	78	2	22444	BTRC,TTBK1
GO:BP	positive regulation of hydrolase activity	GO:0051345	1	0	273	78	2	22444	DENND1A,TTBK1
GO:BP	positive regulation of transferase activity	GO:0051347	1	0	280	78	2	22444	BTRC,TTBK1
GO:BP	regulation of ubiquitin-protein transferase activity	GO:0051438	1	0	22	78	1	22444	BTRC
GO:BP	positive regulation of ubiquitin-protein transferase activity	GO:0051443	1	0	13	78	1	22444	BTRC
GO:BP	regulation of cytoskeleton organization	GO:0051493	1	0	312	78	3	22444	GMFG,PLEKHG2,SHANK1
GO:BP	negative regulation of cytoskeleton organization	GO:0051494	1	0	94	78	2	22444	GMFG,SHANK1
GO:BP	regulation of neurotransmitter uptake	GO:0051580	1	0	7	78	1	22444	RAB3B
GO:BP	positive regulation of neurotransmitter uptake	GO:0051582	1	0	3	78	1	22444	RAB3B
GO:BP	dopamine uptake involved in synaptic transmission	GO:0051583	1	0	4	78	1	22444	RAB3B
GO:BP	regulation of hydrolase activity	GO:0051336	1	0	450	78	2	22444	DENND1A,TTBK1
GO:BP	regulation of dopamine uptake involved in synaptic transmission	GO:0051584	1	0	3	78	1	22444	RAB3B
GO:BP	establishment of localization	GO:0051234	1	0	2763	78	13	22444	ATP13A3,WDR19,DENND1A,STEAP2,TIMM50,SYT3,SHANK1,RAB3B,WDPCP,DOC2B,GOSR2,APPL1,SLC22A7
GO:BP	positive regulation of protein transport	GO:0051222	1	0	137	78	1	22444	DOC2B
GO:BP	positive regulation of secretion	GO:0051047	1	0	122	78	1	22444	DOC2B
GO:BP	regulation of transport	GO:0051049	1	0	817	78	4	22444	SHANK1,RAB3B,DOC2B,APPL1
GO:BP	positive regulation of transport	GO:0051050	1	0	414	78	3	22444	RAB3B,DOC2B,APPL1
GO:BP	negative regulation of transport	GO:0051051	1	0	206	78	1	22444	APPL1
GO:BP	negative regulation of developmental process	GO:0051093	1	0	462	78	4	22444	DLL3,WNT9B,WNT3,IL17RD
GO:BP	positive regulation of developmental process	GO:0051094	1	0	692	78	3	22444	ITGB8,SYT3,WNT3
GO:BP	regulation of binding	GO:0051098	1	0	210	78	2	22444	SPON1,TTBK1
GO:BP	positive regulation of binding	GO:0051099	1	0	98	78	1	22444	SPON1
GO:BP	negative regulation of binding	GO:0051100	1	0	89	78	1	22444	TTBK1
GO:BP	regulation of actin nucleation	GO:0051125	1	0	18	78	1	22444	GMFG
GO:BP	regulation of protein transport	GO:0051223	1	0	252	78	1	22444	DOC2B
GO:BP	negative regulation of actin nucleation	GO:0051126	1	0	5	78	1	22444	GMFG
GO:BP	negative regulation of cellular component organization	GO:0051129	1	0	368	78	3	22444	GMFG,SHANK1,WNT3
GO:BP	positive regulation of cellular component organization	GO:0051130	1	0	589	78	4	22444	WNT3,APPL1,TTBK1,PTK7
GO:BP	nuclear transport	GO:0051169	1	0	188	78	1	22444	APPL1
GO:BP	import into nucleus	GO:0051170	1	0	92	78	1	22444	APPL1
GO:BP	regulation of nitrogen compound metabolic process	GO:0051171	1	0	3232	78	13	22444	MACC1,SAMD4B,SUPT5H,LOC105093327,SPON1,BTRC,WNT9B,HESX1,ZNF318,TTBK1,SRF,NOTCH3,FANCI
GO:BP	negative regulation of nitrogen compound metabolic process	GO:0051172	1	0	1176	78	6	22444	SAMD4B,SUPT5H,LOC105093327,SPON1,BTRC,ZNF318
GO:BP	positive regulation of nitrogen compound metabolic process	GO:0051173	1	0	1681	78	8	22444	MACC1,SUPT5H,SPON1,BTRC,ZNF318,TTBK1,SRF,FANCI
GO:BP	regulation of phosphorus metabolic process	GO:0051174	1	0	709	78	2	22444	WNT9B,TTBK1
GO:BP	localization	GO:0051179	1	0	3166	78	14	22444	ATP13A3,WDR19,DENND1A,TTC7B,STEAP2,TIMM50,SYT3,SHANK1,RAB3B,WDPCP,DOC2B,GOSR2,APPL1,SLC22A7
GO:BP	cartilage development	GO:0051216	1	0	115	78	1	22444	ITGB8
GO:BP	regulation of cellular component organization	GO:0051128	1	0	1284	78	10	22444	GMFG,PLEKHG2,SYT3,SHANK1,WDPCP,WNT3,APPL1,TTBK1,CUL9,PTK7
GO:BP	regulation of cell development	GO:0060284	1	0	252	78	2	22444	DLL3,WNT3
GO:BP	positive regulation of dopamine uptake involved in synaptic transmission	GO:0051586	1	0	1	78	1	22444	RAB3B
GO:BP	positive regulation of neurotransmitter transport	GO:0051590	1	0	10	78	1	22444	RAB3B
GO:BP	cellular chemical homeostasis	GO:0055082	1	0	330	78	1	22444	STEAP2
GO:BP	transmembrane transport	GO:0055085	1	0	939	78	4	22444	STEAP2,SHANK1,APPL1,SLC22A7
GO:BP	nucleobase-containing small molecule metabolic process	GO:0055086	1	0	360	78	2	22444	DNPH1,GMDS
GO:BP	digestive system development	GO:0055123	1	0	83	78	2	22444	WDR19,WDPCP
GO:BP	reflex	GO:0060004	1	0	13	78	1	22444	SHANK1
GO:BP	righting reflex	GO:0060013	1	0	6	78	1	22444	SHANK1
GO:BP	roof of mouth development	GO:0060021	1	0	58	78	3	22444	ITGB8,WDPCP,WNT9B
GO:BP	hard palate development	GO:0060022	1	0	5	78	1	22444	ITGB8
GO:BP	convergent extension	GO:0060026	1	0	8	78	1	22444	PTK7
GO:BP	Spemann organizer formation	GO:0060061	1	0	2	78	1	22444	WNT3
GO:BP	cation homeostasis	GO:0055080	1	0	306	78	1	22444	STEAP2
GO:BP	Spemann organizer formation at the anterior end of the primitive streak	GO:0060064	1	0	1	78	1	22444	WNT3
GO:BP	Wnt signaling pathway, planar cell polarity pathway	GO:0060071	1	0	23	78	2	22444	WNT9B,PTK7
GO:BP	regulation of postsynaptic membrane potential	GO:0060078	1	0	41	78	1	22444	SHANK1
GO:BP	excitatory postsynaptic potential	GO:0060079	1	0	36	78	1	22444	SHANK1
GO:BP	inner ear receptor cell differentiation	GO:0060113	1	0	43	78	1	22444	WDPCP
GO:BP	auditory receptor cell development	GO:0060117	1	0	15	78	1	22444	WDPCP
GO:BP	inner ear receptor cell development	GO:0060119	1	0	30	78	1	22444	WDPCP
GO:BP	limb development	GO:0060173	1	0	122	78	3	22444	WDR19,WDPCP,WNT3
GO:BP	limb bud formation	GO:0060174	1	0	6	78	1	22444	WNT3
GO:BP	mesenchymal to epithelial transition	GO:0060231	1	0	10	78	1	22444	WNT9B
GO:BP	regulation of macromolecule metabolic process	GO:0060255	1	0	3679	78	16	22444	MACC1,ITGB8,SAMD4B,SUPT5H,LOC105093327,SPON1,BTRC,WNT9B,WNT3,HESX1,APPL1,ZNF318,TTBK1,SRF,NOTCH3,FANCI
GO:BP	uterus development	GO:0060065	1	0	17	78	1	22444	WNT9B
GO:BP	regulation of neurotransmitter transport	GO:0051588	1	0	49	78	1	22444	RAB3B
GO:BP	transition metal ion homeostasis	GO:0055076	1	0	78	78	1	22444	STEAP2
GO:BP	metal ion homeostasis	GO:0055065	1	0	267	78	1	22444	STEAP2
GO:BP	proteolysis involved in protein catabolic process	GO:0051603	1	0	413	78	2	22444	BTRC,CUL9
GO:BP	protein maturation	GO:0051604	1	0	179	78	1	22444	SPON1
GO:BP	cellular localization	GO:0051641	1	0	1827	78	10	22444	WDR19,DENND1A,TTC7B,STEAP2,TIMM50,SHANK1,RAB3B,WDPCP,DOC2B,APPL1
GO:BP	establishment of localization in cell	GO:0051649	1	0	1135	78	6	22444	WDR19,DENND1A,STEAP2,RAB3B,DOC2B,APPL1
GO:BP	localization within membrane	GO:0051668	1	0	351	78	5	22444	WDR19,DENND1A,TTC7B,STEAP2,APPL1
GO:BP	biological process involved in intraspecies interaction between organisms	GO:0051703	1	0	29	78	1	22444	SHANK1
GO:BP	response to other organism	GO:0051707	1	0	612	78	2	22444	ITGB8,APPL1
GO:BP	cellular response to stimulus	GO:0051716	1	0	4606	78	20	22444	DKK2,RFC1,WDR19,TEDC1,ITGB8,SHANK1,BTRC,TXNDC12,WDPCP,NPEPPS,WNT9B,WNT3,IL17RD,APPL1,ASB14,PTK7,GRM4,NOTCH3,ABHD2,FANCI
GO:BP	regulation of cell cycle	GO:0051726	1	0	592	78	4	22444	BTRC,APPL1,TTBK1,CUL9
GO:BP	regulation of nuclear division	GO:0051783	1	0	81	78	1	22444	CUL9
GO:BP	iron ion homeostasis	GO:0055072	1	0	61	78	1	22444	STEAP2
GO:BP	regulation of focal adhesion assembly	GO:0051893	1	0	38	78	1	22444	WDPCP
GO:BP	catecholamine transport	GO:0051937	1	0	24	78	1	22444	RAB3B
GO:BP	regulation of catecholamine uptake involved in synaptic transmission	GO:0051940	1	0	3	78	1	22444	RAB3B
GO:BP	positive regulation of catecholamine uptake involved in synaptic transmission	GO:0051944	1	0	1	78	1	22444	RAB3B
GO:BP	regulation of amine transport	GO:0051952	1	0	21	78	1	22444	RAB3B
GO:BP	positive regulation of amine transport	GO:0051954	1	0	7	78	1	22444	RAB3B
GO:BP	regulation of nervous system development	GO:0051960	1	0	214	78	2	22444	DLL3,WNT3
GO:BP	negative regulation of nervous system development	GO:0051961	1	0	60	78	2	22444	DLL3,WNT3
GO:BP	positive regulation of nervous system development	GO:0051962	1	0	138	78	1	22444	WNT3
GO:BP	regulation of peptidase activity	GO:0052547	1	0	165	78	1	22444	TTBK1
GO:BP	regulation of endopeptidase activity	GO:0052548	1	0	151	78	1	22444	TTBK1
GO:BP	catecholamine uptake involved in synaptic transmission	GO:0051934	1	0	4	78	1	22444	RAB3B
GO:BP	renal vesicle morphogenesis	GO:0072077	1	0	12	78	1	22444	WNT9B
GO:BP	nephron tubule morphogenesis	GO:0072078	1	0	42	78	1	22444	WNT9B
GO:BP	nephron tubule formation	GO:0072079	1	0	10	78	1	22444	WNT9B
GO:BP	organonitrogen compound catabolic process	GO:1901565	1	0	699	78	2	22444	BTRC,CUL9
GO:BP	organonitrogen compound biosynthetic process	GO:1901566	1	0	1076	78	3	22444	SAMD4B,RPS16,NARS2
GO:BP	organic substance catabolic process	GO:1901575	1	0	1114	78	5	22444	SAMD4B,BTRC,DNPH1,CUL9,ABHD2
GO:BP	organic substance biosynthetic process	GO:1901576	1	0	3556	78	15	22444	TTC7B,MACC1,SAMD4B,PAF1,RPS16,SUPT5H,LOC105093327,NARS2,BTRC,HESX1,APPL1,ZNF318,SRF,GMDS,NOTCH3
GO:BP	organic hydroxy compound metabolic process	GO:1901615	1	0	243	78	1	22444	APPL1
GO:BP	organic hydroxy compound biosynthetic process	GO:1901617	1	0	103	78	1	22444	APPL1
GO:BP	response to peptide	GO:1901652	1	0	177	78	1	22444	APPL1
GO:BP	cellular response to peptide	GO:1901653	1	0	144	78	1	22444	APPL1
GO:BP	response to ketone	GO:1901654	1	0	57	78	1	22444	ABHD2
GO:BP	response to nitrogen compound	GO:1901698	1	0	456	78	1	22444	APPL1
GO:BP	organonitrogen compound metabolic process	GO:1901564	1	0	4150	78	13	22444	ITGB8,SAMD4B,PAF1,RPS16,SPON1,NARS2,BTRC,NPEPPS,WNT9B,TTBK1,CUL9,PTK7,FANCI
GO:BP	cellular response to nitrogen compound	GO:1901699	1	0	309	78	1	22444	APPL1
GO:BP	cellular response to oxygen-containing compound	GO:1901701	1	0	534	78	2	22444	APPL1,PTK7
GO:BP	regulation of cell junction assembly	GO:1901888	1	0	113	78	1	22444	WDPCP
GO:BP	regulation of cell cycle phase transition	GO:1901987	1	0	229	78	1	22444	APPL1
GO:BP	regulation of mitotic cell cycle phase transition	GO:1901990	1	0	175	78	1	22444	APPL1
GO:BP	regulation of amyloid-beta formation	GO:1902003	1	0	25	78	1	22444	SPON1
GO:BP	regulation of cilium-dependent cell motility	GO:1902019	1	0	20	78	1	22444	CFAP69
GO:BP	positive regulation of flagellated sperm motility	GO:1902093	1	0	10	78	1	22444	CFAP69
GO:BP	regulation of endoplasmic reticulum stress-induced intrinsic apoptotic signaling pathway	GO:1902235	1	0	17	78	1	22444	TXNDC12
GO:BP	negative regulation of endoplasmic reticulum stress-induced intrinsic apoptotic signaling pathway	GO:1902236	1	0	12	78	1	22444	TXNDC12
GO:BP	neuron projection extension involved in neuron projection guidance	GO:1902284	1	0	13	78	1	22444	WNT3
GO:BP	response to oxygen-containing compound	GO:1901700	1	0	692	78	3	22444	APPL1,PTK7,ABHD2
GO:BP	protein localization to cell junction	GO:1902414	1	0	53	78	1	22444	SHANK1
GO:BP	regulation of transforming growth factor beta activation	GO:1901388	1	0	6	78	1	22444	ITGB8
GO:BP	organic cyclic compound catabolic process	GO:1901361	1	0	262	78	2	22444	SAMD4B,DNPH1
GO:BP	sperm flagellum assembly	GO:0120316	1	0	28	78	1	22444	CFAP69
GO:BP	mitotic nuclear division	GO:0140014	1	0	178	78	1	22444	CUL9
GO:BP	presynaptic endocytosis	GO:0140238	1	0	23	78	1	22444	DENND1A
GO:BP	export from cell	GO:0140352	1	0	430	78	3	22444	STEAP2,SYT3,DOC2B
GO:BP	visual system development	GO:0150063	1	0	215	78	2	22444	WDR19,WDPCP
GO:BP	neuroinflammatory response	GO:0150076	1	0	22	78	1	22444	TTBK1
GO:BP	regulation of neuroinflammatory response	GO:0150077	1	0	13	78	1	22444	TTBK1
GO:BP	positive regulation of neuroinflammatory response	GO:0150078	1	0	5	78	1	22444	TTBK1
GO:BP	cell-substrate junction organization	GO:0150115	1	0	59	78	1	22444	WDPCP
GO:BP	regulation of cell-substrate junction organization	GO:0150116	1	0	40	78	1	22444	WDPCP
GO:BP	organic cyclic compound biosynthetic process	GO:1901362	1	0	2485	78	11	22444	MACC1,PAF1,SUPT5H,LOC105093327,BTRC,HESX1,APPL1,ZNF318,SRF,GMDS,NOTCH3
GO:BP	cell-cell signaling by wnt	GO:0198738	1	0	267	78	5	22444	DKK2,BTRC,WNT9B,WNT3,PTK7
GO:BP	positive regulation of cytokine production involved in inflammatory response	GO:1900017	1	0	20	78	1	22444	APPL1
GO:BP	regulation of ruffle assembly	GO:1900027	1	0	15	78	1	22444	WDPCP
GO:BP	regulation of secondary metabolite biosynthetic process	GO:1900376	1	0	10	78	1	22444	APPL1
GO:BP	positive regulation of secondary metabolite biosynthetic process	GO:1900378	1	0	5	78	1	22444	APPL1
GO:BP	carbohydrate derivative metabolic process	GO:1901135	1	0	598	78	2	22444	ITGB8,GMDS
GO:BP	carbohydrate derivative biosynthetic process	GO:1901137	1	0	354	78	1	22444	GMDS
GO:BP	nucleoside phosphate catabolic process	GO:1901292	1	0	40	78	1	22444	DNPH1
GO:BP	regulation of flagellated sperm motility	GO:1901317	1	0	13	78	1	22444	CFAP69
GO:BP	regulation of vasculature development	GO:1901342	1	0	143	78	1	22444	ITGB8
GO:BP	organic cyclic compound metabolic process	GO:1901360	1	0	4657	78	17	22444	RFC1,MACC1,SAMD4B,PAF1,SUPT5H,LOC105093327,NARS2,BTRC,HESX1,APPL1,ZNF318,DNPH1,SRF,GMDS,NOTCH3,FANCI,POLG
GO:BP	regulation of cytokine production involved in inflammatory response	GO:1900015	1	0	35	78	1	22444	APPL1
GO:BP	plasma membrane bounded cell projection morphogenesis	GO:0120039	1	0	318	78	3	22444	SYT3,SHANK1,WNT3
GO:BP	negative regulation of amyloid-beta formation	GO:1902430	1	0	12	78	1	22444	SPON1
GO:BP	regulation of intracellular signal transduction	GO:1902531	1	0	906	78	3	22444	BTRC,TXNDC12,GRM4
GO:BP	negative regulation of response to endoplasmic reticulum stress	GO:1903573	1	0	25	78	1	22444	TXNDC12
GO:BP	positive regulation of protein localization	GO:1903829	1	0	237	78	1	22444	DOC2B
GO:BP	regulation of cellular response to transforming growth factor beta stimulus	GO:1903844	1	0	72	78	1	22444	IL17RD
GO:BP	regulation of dendrite extension	GO:1903859	1	0	15	78	1	22444	SYT3
GO:BP	positive regulation of dendrite extension	GO:1903861	1	0	14	78	1	22444	SYT3
GO:BP	regulation of microglial cell activation	GO:1903978	1	0	6	78	1	22444	TTBK1
GO:BP	positive regulation of microglial cell activation	GO:1903980	1	0	4	78	1	22444	TTBK1
GO:BP	positive regulation of vasculature development	GO:1904018	1	0	75	78	1	22444	ITGB8
GO:BP	regulation of cyclin-dependent protein kinase activity	GO:1904029	1	0	34	78	1	22444	TTBK1
GO:BP	positive regulation of cyclin-dependent protein kinase activity	GO:1904031	1	0	15	78	1	22444	TTBK1
GO:BP	positive regulation of secretion by cell	GO:1903532	1	0	112	78	1	22444	DOC2B
GO:BP	regulation of cation transmembrane transport	GO:1904062	1	0	164	78	1	22444	SHANK1
GO:BP	glucose transmembrane transport	GO:1904659	1	0	56	78	1	22444	APPL1
GO:BP	regulation of ubiquitin protein ligase activity	GO:1904666	1	0	11	78	1	22444	BTRC
GO:BP	positive regulation of ubiquitin protein ligase activity	GO:1904668	1	0	6	78	1	22444	BTRC
GO:BP	cranial skeletal system development	GO:1904888	1	0	53	78	2	22444	WDR19,WNT9B
GO:BP	positive regulation of establishment of protein localization	GO:1904951	1	0	146	78	1	22444	DOC2B
GO:BP	canonical Wnt signaling pathway involved in midbrain dopaminergic neuron differentiation	GO:1904954	1	0	2	78	1	22444	WNT3
GO:BP	regulation of macropinocytosis	GO:1905301	1	0	2	78	1	22444	APPL1
GO:BP	positive regulation of macropinocytosis	GO:1905303	1	0	2	78	1	22444	APPL1
GO:BP	non-canonical Wnt signaling pathway involved in midbrain dopaminergic neuron differentiation	GO:1905438	1	0	1	78	1	22444	WNT9B
GO:BP	regulation of protein localization to cell periphery	GO:1904375	1	0	81	78	1	22444	APPL1
GO:BP	negative regulation of stem cell population maintenance	GO:1902455	1	0	4	78	1	22444	WNT9B
GO:BP	regulation of secretion by cell	GO:1903530	1	0	255	78	1	22444	DOC2B
GO:BP	positive regulation of nucleic acid-templated transcription	GO:1903508	1	0	892	78	5	22444	MACC1,SUPT5H,BTRC,ZNF318,SRF
GO:BP	negative regulation of intracellular signal transduction	GO:1902532	1	0	303	78	1	22444	TXNDC12
GO:BP	positive regulation of intracellular signal transduction	GO:1902533	1	0	509	78	1	22444	GRM4
GO:BP	negative regulation of RNA biosynthetic process	GO:1902679	1	0	637	78	4	22444	SUPT5H,LOC105093327,BTRC,ZNF318
GO:BP	positive regulation of RNA biosynthetic process	GO:1902680	1	0	895	78	5	22444	MACC1,SUPT5H,BTRC,ZNF318,SRF
GO:BP	regulation of cell cycle G1/S phase transition	GO:1902806	1	0	88	78	1	22444	APPL1
GO:BP	regulation of supramolecular fiber organization	GO:1902903	1	0	209	78	3	22444	GMFG,PLEKHG2,SHANK1
GO:BP	negative regulation of supramolecular fiber organization	GO:1902904	1	0	89	78	2	22444	GMFG,SHANK1
GO:BP	regulation of amyloid precursor protein catabolic process	GO:1902991	1	0	29	78	1	22444	SPON1
GO:BP	negative regulation of amyloid precursor protein catabolic process	GO:1902992	1	0	14	78	1	22444	SPON1
GO:BP	positive regulation of amyloid precursor protein catabolic process	GO:1902993	1	0	17	78	1	22444	SPON1
GO:BP	liposaccharide metabolic process	GO:1903509	1	0	59	78	1	22444	ITGB8
GO:BP	mitotic cell cycle process	GO:1903047	1	0	414	78	2	22444	APPL1,CUL9
GO:BP	regulation of protein localization to plasma membrane	GO:1903076	1	0	69	78	1	22444	APPL1
GO:BP	mononuclear cell differentiation	GO:1903131	1	0	245	78	1	22444	ITGB8
GO:BP	regulation of mRNA metabolic process	GO:1903311	1	0	153	78	1	22444	SAMD4B
GO:BP	regulation of protein maturation	GO:1903317	1	0	37	78	1	22444	SPON1
GO:BP	positive regulation of protein maturation	GO:1903319	1	0	16	78	1	22444	SPON1
GO:BP	regulation of protein modification by small protein conjugation or removal	GO:1903320	1	0	146	78	2	22444	BTRC,FANCI
GO:BP	positive regulation of protein modification by small protein conjugation or removal	GO:1903322	1	0	83	78	2	22444	BTRC,FANCI
GO:BP	protein localization to ciliary membrane	GO:1903441	1	0	8	78	1	22444	WDR19
GO:BP	regulation of nucleic acid-templated transcription	GO:1903506	1	0	2026	78	8	22444	MACC1,SUPT5H,LOC105093327,BTRC,HESX1,ZNF318,SRF,NOTCH3
GO:BP	negative regulation of nucleic acid-templated transcription	GO:1903507	1	0	637	78	4	22444	SUPT5H,LOC105093327,BTRC,ZNF318
GO:BP	regulation of proteolysis involved in protein catabolic process	GO:1903050	1	0	122	78	1	22444	BTRC
GO:BP	plasma membrane bounded cell projection organization	GO:0120036	1	0	812	78	7	22444	WDR19,CFAP69,SYT3,SHANK1,WDPCP,WNT3,PTK7
GO:BP	regulation of plasma membrane bounded cell projection organization	GO:0120035	1	0	310	78	3	22444	WDPCP,WNT3,PTK7
GO:BP	regulation of plasma membrane bounded cell projection assembly	GO:0120032	1	0	108	78	1	22444	WDPCP
GO:BP	protein localization to membrane	GO:0072657	1	0	304	78	3	22444	WDR19,TTC7B,APPL1
GO:BP	protein localization to plasma membrane	GO:0072659	1	0	166	78	2	22444	TTC7B,APPL1
GO:BP	regulation of primary metabolic process	GO:0080090	1	0	3309	78	13	22444	MACC1,SAMD4B,SUPT5H,LOC105093327,SPON1,BTRC,WNT9B,HESX1,ZNF318,TTBK1,SRF,NOTCH3,FANCI
GO:BP	regulation of response to stress	GO:0080134	1	0	720	78	3	22444	TXNDC12,APPL1,TTBK1
GO:BP	regulation of cellular response to stress	GO:0080135	1	0	392	78	1	22444	TXNDC12
GO:BP	regulation of fertilization	GO:0080154	1	0	8	78	1	22444	CFAP69
GO:BP	regulation of anatomical structure size	GO:0090066	1	0	248	78	4	22444	PLEKHG2,RAB3B,WNT9B,WNT3
GO:BP	regulation of peptide transport	GO:0090087	1	0	88	78	1	22444	DOC2B
GO:BP	negative regulation of canonical Wnt signaling pathway	GO:0090090	1	0	82	78	1	22444	DKK2
GO:BP	regulation of transmembrane receptor protein serine/threonine kinase signaling pathway	GO:0090092	1	0	140	78	1	22444	IL17RD
GO:BP	establishment of protein localization to organelle	GO:0072594	1	0	215	78	1	22444	APPL1
GO:BP	negative regulation of transmembrane receptor protein serine/threonine kinase signaling pathway	GO:0090101	1	0	72	78	1	22444	IL17RD
GO:BP	cochlea morphogenesis	GO:0090103	1	0	11	78	1	22444	PTK7
GO:BP	regulation of cell-substrate junction assembly	GO:0090109	1	0	38	78	1	22444	WDPCP
GO:BP	tissue migration	GO:0090130	1	0	181	78	1	22444	WDPCP
GO:BP	epithelium migration	GO:0090132	1	0	179	78	1	22444	WDPCP
GO:BP	establishment of epithelial cell polarity	GO:0090162	1	0	19	78	1	22444	PTK7
GO:BP	regulation of establishment of planar polarity	GO:0090175	1	0	26	78	2	22444	WNT9B,PTK7
GO:BP	establishment of planar polarity involved in neural tube closure	GO:0090177	1	0	8	78	1	22444	PTK7
GO:BP	regulation of establishment of planar polarity involved in neural tube closure	GO:0090178	1	0	8	78	1	22444	PTK7
GO:BP	planar cell polarity pathway involved in neural tube closure	GO:0090179	1	0	7	78	1	22444	PTK7
GO:BP	positive regulation of canonical Wnt signaling pathway	GO:0090263	1	0	67	78	2	22444	DKK2,PTK7
GO:BP	cochlea development	GO:0090102	1	0	24	78	1	22444	PTK7
GO:BP	regulation of peptide hormone secretion	GO:0090276	1	0	85	78	1	22444	DOC2B
GO:BP	mesenchymal stem cell differentiation	GO:0072497	1	0	8	78	1	22444	WNT3
GO:BP	metanephric renal vesicle morphogenesis	GO:0072283	1	0	11	78	1	22444	WNT9B
GO:BP	nephron tubule development	GO:0072080	1	0	54	78	1	22444	WNT9B
GO:BP	renal vesicle development	GO:0072087	1	0	12	78	1	22444	WNT9B
GO:BP	nephron epithelium morphogenesis	GO:0072088	1	0	44	78	1	22444	WNT9B
GO:BP	stem cell proliferation	GO:0072089	1	0	76	78	1	22444	WNT3
GO:BP	mesonephric epithelium development	GO:0072163	1	0	56	78	1	22444	WNT9B
GO:BP	mesonephric tubule development	GO:0072164	1	0	56	78	1	22444	WNT9B
GO:BP	metanephric tubule development	GO:0072170	1	0	9	78	1	22444	WNT9B
GO:BP	mesonephric tubule morphogenesis	GO:0072171	1	0	37	78	1	22444	WNT9B
GO:BP	mesonephric tubule formation	GO:0072172	1	0	6	78	1	22444	WNT9B
GO:BP	metanephric tubule morphogenesis	GO:0072173	1	0	4	78	1	22444	WNT9B
GO:BP	circulatory system development	GO:0072359	1	0	602	78	3	22444	ITGB8,WDPCP,PTK7
GO:BP	metanephric tubule formation	GO:0072174	1	0	2	78	1	22444	WNT9B
GO:BP	nephric duct development	GO:0072176	1	0	10	78	1	22444	WNT9B
GO:BP	mesonephric duct development	GO:0072177	1	0	5	78	1	22444	WNT9B
GO:BP	nephric duct morphogenesis	GO:0072178	1	0	8	78	1	22444	WNT9B
GO:BP	nephric duct formation	GO:0072179	1	0	3	78	1	22444	WNT9B
GO:BP	mesonephric duct morphogenesis	GO:0072180	1	0	3	78	1	22444	WNT9B
GO:BP	mesonephric duct formation	GO:0072181	1	0	2	78	1	22444	WNT9B
GO:BP	cell differentiation involved in metanephros development	GO:0072202	1	0	14	78	1	22444	WNT9B
GO:BP	metanephric epithelium development	GO:0072207	1	0	13	78	1	22444	WNT9B
GO:BP	metanephric nephron development	GO:0072210	1	0	20	78	1	22444	WNT9B
GO:BP	metanephric nephron morphogenesis	GO:0072273	1	0	15	78	1	22444	WNT9B
GO:BP	epithelial tube formation	GO:0072175	1	0	90	78	2	22444	WNT9B,PTK7
GO:BP	positive regulation of peptide hormone secretion	GO:0090277	1	0	39	78	1	22444	DOC2B
GO:BP	regulation of cellular response to growth factor stimulus	GO:0090287	1	0	173	78	1	22444	IL17RD
GO:BP	nucleic acid metabolic process	GO:0090304	1	0	4104	78	14	22444	RFC1,MACC1,SAMD4B,PAF1,SUPT5H,LOC105093327,NARS2,BTRC,HESX1,ZNF318,SRF,NOTCH3,FANCI,POLG
GO:BP	maintenance of cell number	GO:0098727	1	0	87	78	1	22444	WNT9B
GO:BP	import across plasma membrane	GO:0098739	1	0	74	78	1	22444	STEAP2
GO:BP	inorganic ion homeostasis	GO:0098771	1	0	318	78	1	22444	STEAP2
GO:BP	neurotransmitter reuptake	GO:0098810	1	0	15	78	1	22444	RAB3B
GO:BP	spontaneous synaptic transmission	GO:0098814	1	0	8	78	1	22444	DOC2B
GO:BP	modulation of excitatory postsynaptic potential	GO:0098815	1	0	21	78	1	22444	SHANK1
GO:BP	vesicle-mediated transport to the plasma membrane	GO:0098876	1	0	79	78	2	22444	DENND1A,STEAP2
GO:BP	anterograde trans-synaptic signaling	GO:0098916	1	0	297	78	3	22444	SHANK1,RAB3B,DOC2B
GO:BP	vesicle-mediated transport in synapse	GO:0099003	1	0	106	78	3	22444	DENND1A,RAB3B,DOC2B
GO:BP	microtubule-based transport	GO:0099111	1	0	102	78	1	22444	WDR19
GO:BP	iron ion import across plasma membrane	GO:0098711	1	0	3	78	1	22444	STEAP2
GO:BP	postsynapse organization	GO:0099173	1	0	77	78	1	22444	SHANK1
GO:BP	synaptic vesicle cycle	GO:0099504	1	0	92	78	3	22444	DENND1A,RAB3B,DOC2B
GO:BP	synaptic signaling	GO:0099536	1	0	308	78	3	22444	SHANK1,RAB3B,DOC2B
GO:BP	trans-synaptic signaling	GO:0099537	1	0	301	78	3	22444	SHANK1,RAB3B,DOC2B
GO:BP	chemical synaptic transmission, postsynaptic	GO:0099565	1	0	38	78	1	22444	SHANK1
GO:BP	inorganic ion import across plasma membrane	GO:0099587	1	0	34	78	1	22444	STEAP2
GO:BP	regulation of neurotransmitter receptor activity	GO:0099601	1	0	27	78	1	22444	SHANK1
GO:BP	signal release from synapse	GO:0099643	1	0	73	78	1	22444	DOC2B
GO:BP	neuron projection organization	GO:0106027	1	0	44	78	1	22444	SHANK1
GO:BP	regulation of actin filament organization	GO:0110053	1	0	153	78	3	22444	GMFG,PLEKHG2,SHANK1
GO:BP	plasma membrane bounded cell projection assembly	GO:0120031	1	0	329	78	3	22444	WDR19,CFAP69,WDPCP
GO:BP	regulation of trans-synaptic signaling	GO:0099177	1	0	207	78	1	22444	SHANK1
GO:BP	iron ion import across cell outer membrane	GO:0098706	1	0	1	78	1	22444	STEAP2
GO:BP	copper ion import across plasma membrane	GO:0098705	1	0	1	78	1	22444	STEAP2
GO:BP	regulation of synaptic vesicle cycle	GO:0098693	1	0	6	78	1	22444	RAB3B
GO:BP	organophosphate biosynthetic process	GO:0090407	1	0	312	78	1	22444	TTC7B
GO:BP	catecholamine uptake	GO:0090493	1	0	11	78	1	22444	RAB3B
GO:BP	dopamine uptake	GO:0090494	1	0	9	78	1	22444	RAB3B
GO:BP	podocyte cell migration	GO:0090521	1	0	7	78	1	22444	WDPCP
GO:BP	sensory organ morphogenesis	GO:0090596	1	0	158	78	3	22444	WDR19,WDPCP,PTK7
GO:BP	DNA clamp unloading	GO:0090618	1	0	2	78	1	22444	RFC1
GO:BP	dendritic cell differentiation	GO:0097028	1	0	25	78	1	22444	ITGB8
GO:BP	dendritic spine organization	GO:0097061	1	0	38	78	1	22444	SHANK1
GO:BP	ruffle assembly	GO:0097178	1	0	25	78	1	22444	WDPCP
GO:BP	apoptotic signaling pathway	GO:0097190	1	0	347	78	1	22444	TXNDC12
GO:BP	intrinsic apoptotic signaling pathway	GO:0097193	1	0	173	78	1	22444	TXNDC12
GO:BP	supramolecular fiber organization	GO:0097435	1	0	415	78	4	22444	LOC105098979,GMFG,PLEKHG2,SHANK1
GO:BP	dendrite extension	GO:0097484	1	0	20	78	1	22444	SYT3
GO:BP	neuron projection guidance	GO:0097485	1	0	112	78	1	22444	WNT3
GO:BP	regulation of vesicle size	GO:0097494	1	0	9	78	1	22444	RAB3B
GO:BP	nucleic acid-templated transcription	GO:0097659	1	0	2138	78	9	22444	MACC1,PAF1,SUPT5H,LOC105093327,BTRC,HESX1,ZNF318,SRF,NOTCH3
GO:BP	sperm motility	GO:0097722	1	0	89	78	1	22444	CFAP69
GO:BP	defense response to other organism	GO:0098542	1	0	420	78	1	22444	APPL1
GO:BP	cation transmembrane transport	GO:0098655	1	0	405	78	2	22444	STEAP2,SHANK1
GO:BP	import into cell	GO:0098657	1	0	100	78	2	22444	STEAP2,RAB3B
GO:BP	inorganic cation import across plasma membrane	GO:0098659	1	0	34	78	1	22444	STEAP2
GO:BP	inorganic ion transmembrane transport	GO:0098660	1	0	379	78	1	22444	STEAP2
GO:BP	inorganic cation transmembrane transport	GO:0098662	1	0	355	78	1	22444	STEAP2
GO:BP	regulation of secretion	GO:0051046	1	0	283	78	1	22444	DOC2B
GO:BP	negative regulation of Fc-gamma receptor signaling pathway involved in phagocytosis	GO:1905450	1	0	1	78	1	22444	APPL1
GO:BP	actin filament bundle assembly	GO:0051017	1	0	91	78	1	22444	SHANK1
GO:BP	sensory perception of light stimulus	GO:0050953	1	0	86	78	1	22444	RLBP1
GO:BP	segmentation	GO:0035282	1	0	59	78	1	22444	DLL3
GO:BP	tube development	GO:0035295	1	0	615	78	5	22444	WDR19,ITGB8,BTRC,WNT9B,PTK7
GO:BP	hair cell differentiation	GO:0035315	1	0	33	78	1	22444	WDPCP
GO:BP	protein localization to synapse	GO:0035418	1	0	33	78	1	22444	SHANK1
GO:BP	copper ion transmembrane transport	GO:0035434	1	0	4	78	1	22444	STEAP2
GO:BP	intracellular signal transduction	GO:0035556	1	0	1451	78	4	22444	BTRC,TXNDC12,ASB14,GRM4
GO:BP	non-canonical Wnt signaling pathway	GO:0035567	1	0	30	78	2	22444	WNT9B,PTK7
GO:BP	establishment of protein localization to extracellular region	GO:0035592	1	0	165	78	1	22444	DOC2B
GO:BP	intraciliary retrograde transport	GO:0035721	1	0	7	78	1	22444	WDR19
GO:BP	response to hepatocyte growth factor	GO:0035728	1	0	9	78	1	22444	APPL1
GO:BP	tube morphogenesis	GO:0035239	1	0	491	78	4	22444	ITGB8,BTRC,WNT9B,PTK7
GO:BP	cellular response to hepatocyte growth factor stimulus	GO:0035729	1	0	9	78	1	22444	APPL1
GO:BP	protein modification process	GO:0036211	1	0	2223	78	7	22444	PAF1,BTRC,WNT9B,TTBK1,CUL9,PTK7,FANCI
GO:BP	response to decreased oxygen levels	GO:0036293	1	0	103	78	1	22444	NPEPPS
GO:BP	cellular response to decreased oxygen levels	GO:0036294	1	0	53	78	1	22444	NPEPPS
GO:BP	transforming growth factor beta activation	GO:0036363	1	0	7	78	1	22444	ITGB8
GO:BP	synaptic vesicle recycling	GO:0036465	1	0	26	78	1	22444	DENND1A
GO:BP	Fc receptor signaling pathway	GO:0038093	1	0	11	78	1	22444	APPL1
GO:BP	Fc-gamma receptor signaling pathway	GO:0038094	1	0	6	78	1	22444	APPL1
GO:BP	Fc-gamma receptor signaling pathway involved in phagocytosis	GO:0038096	1	0	4	78	1	22444	APPL1
GO:BP	growth	GO:0040007	1	0	466	78	3	22444	SYT3,WNT3,PTK7
GO:BP	regulation of growth	GO:0040008	1	0	283	78	2	22444	SYT3,WNT3
GO:BP	epithelial cell differentiation involved in kidney development	GO:0035850	1	0	27	78	1	22444	WNT9B
GO:BP	locomotion	GO:0040011	1	0	738	78	5	22444	CFAP69,WDPCP,WNT3,APPL1,ABHD2
GO:BP	social behavior	GO:0035176	1	0	27	78	1	22444	SHANK1
GO:BP	tube formation	GO:0035148	1	0	102	78	2	22444	WNT9B,PTK7
GO:BP	protein localization to nucleus	GO:0034504	1	0	171	78	1	22444	APPL1
GO:BP	cellular nitrogen compound metabolic process	GO:0034641	1	0	5079	78	19	22444	RFC1,MACC1,ITGB8,SAMD4B,PAF1,RPS16,SUPT5H,LOC105093327,SPON1,NARS2,BTRC,HESX1,ZNF318,DNPH1,SRF,GMDS,NOTCH3,FANCI,POLG
GO:BP	cellular macromolecule biosynthetic process	GO:0034645	1	0	783	78	3	22444	SAMD4B,RPS16,NARS2
GO:BP	nucleobase-containing compound biosynthetic process	GO:0034654	1	0	2370	78	10	22444	MACC1,PAF1,SUPT5H,LOC105093327,BTRC,HESX1,ZNF318,SRF,GMDS,NOTCH3
GO:BP	nucleobase-containing compound catabolic process	GO:0034655	1	0	220	78	2	22444	SAMD4B,DNPH1
GO:BP	ncRNA metabolic process	GO:0034660	1	0	339	78	1	22444	NARS2
GO:BP	iron ion transmembrane transport	GO:0034755	1	0	10	78	1	22444	STEAP2
GO:BP	regulation of transmembrane transport	GO:0034762	1	0	227	78	2	22444	SHANK1,APPL1
GO:BP	positive regulation of transmembrane transport	GO:0034764	1	0	101	78	1	22444	APPL1
GO:BP	regulation of ion transmembrane transport	GO:0034765	1	0	179	78	1	22444	SHANK1
GO:BP	regulation of tube size	GO:0035150	1	0	67	78	1	22444	WNT9B
GO:BP	response to endoplasmic reticulum stress	GO:0034976	1	0	139	78	1	22444	TXNDC12
GO:BP	axoneme assembly	GO:0035082	1	0	60	78	1	22444	CFAP69
GO:BP	establishment or maintenance of apical/basal cell polarity	GO:0035088	1	0	19	78	1	22444	PTK7
GO:BP	establishment of apical/basal cell polarity	GO:0035089	1	0	13	78	1	22444	PTK7
GO:BP	appendage morphogenesis	GO:0035107	1	0	97	78	3	22444	WDR19,WDPCP,WNT3
GO:BP	limb morphogenesis	GO:0035108	1	0	97	78	3	22444	WDR19,WDPCP,WNT3
GO:BP	embryonic appendage morphogenesis	GO:0035113	1	0	84	78	3	22444	WDR19,WDPCP,WNT3
GO:BP	embryonic forelimb morphogenesis	GO:0035115	1	0	24	78	1	22444	WNT3
GO:BP	embryonic hindlimb morphogenesis	GO:0035116	1	0	22	78	1	22444	WNT3
GO:BP	forelimb morphogenesis	GO:0035136	1	0	27	78	1	22444	WNT3
GO:BP	hindlimb morphogenesis	GO:0035137	1	0	24	78	1	22444	WNT3
GO:BP	somatic stem cell population maintenance	GO:0035019	1	0	36	78	1	22444	WNT9B
GO:BP	cell junction organization	GO:0034330	1	0	362	78	2	22444	SHANK1,WDPCP
GO:BP	regulation of locomotion	GO:0040012	1	0	569	78	5	22444	CFAP69,WDPCP,WNT3,APPL1,ABHD2
GO:BP	positive regulation of locomotion	GO:0040017	1	0	316	78	1	22444	CFAP69
GO:BP	amyloid precursor protein metabolic process	GO:0042982	1	0	50	78	1	22444	SPON1
GO:BP	amyloid precursor protein catabolic process	GO:0042987	1	0	40	78	1	22444	SPON1
GO:BP	chordate embryonic development	GO:0043009	1	0	418	78	4	22444	WDR19,DLL3,WNT9B,PTK7
GO:BP	camera-type eye development	GO:0043010	1	0	183	78	2	22444	WDR19,WDPCP
GO:BP	myeloid dendritic cell differentiation	GO:0043011	1	0	15	78	1	22444	ITGB8
GO:BP	regulation of macrophage activation	GO:0043030	1	0	21	78	1	22444	TTBK1
GO:BP	positive regulation of macrophage activation	GO:0043032	1	0	9	78	1	22444	TTBK1
GO:BP	amino acid activation	GO:0043038	1	0	44	78	1	22444	NARS2
GO:BP	tRNA aminoacylation	GO:0043039	1	0	43	78	1	22444	NARS2
GO:BP	peptide biosynthetic process	GO:0043043	1	0	532	78	3	22444	SAMD4B,RPS16,NARS2
GO:BP	regulation of apoptotic process	GO:0042981	1	0	751	78	1	22444	TXNDC12
GO:BP	negative regulation of apoptotic process	GO:0043066	1	0	459	78	1	22444	TXNDC12
GO:BP	negative regulation of programmed cell death	GO:0043069	1	0	474	78	1	22444	TXNDC12
GO:BP	positive regulation of catalytic activity	GO:0043085	1	0	540	78	4	22444	DENND1A,BTRC,WNT9B,TTBK1
GO:BP	regulation of GTPase activity	GO:0043087	1	0	187	78	1	22444	DENND1A
GO:BP	receptor clustering	GO:0043113	1	0	31	78	1	22444	WDR19
GO:BP	regulation of I-kappaB kinase/NF-kappaB signaling	GO:0043122	1	0	121	78	1	22444	BTRC
GO:BP	proteasome-mediated ubiquitin-dependent protein catabolic process	GO:0043161	1	0	209	78	1	22444	BTRC
GO:BP	macromolecule metabolic process	GO:0043170	1	0	7141	78	24	22444	RFC1,MACC1,ITGB8,SAMD4B,PAF1,RPS16,SUPT5H,LOC105093327,SPON1,NARS2,BTRC,NPEPPS,WNT9B,WNT3,HESX1,APPL1,ZNF318,TTBK1,CUL9,SRF,PTK7,NOTCH3,FANCI,POLG
GO:BP	response to external biotic stimulus	GO:0043207	1	0	613	78	2	22444	ITGB8,APPL1
GO:BP	regulation of protein-containing complex assembly	GO:0043254	1	0	220	78	2	22444	PLEKHG2,TTBK1
GO:BP	regulation of ion transport	GO:0043269	1	0	259	78	2	22444	SHANK1,RAB3B
GO:BP	regulation of programmed cell death	GO:0043067	1	0	771	78	1	22444	TXNDC12
GO:BP	negative regulation of locomotion	GO:0040013	1	0	162	78	2	22444	WNT3,ABHD2
GO:BP	amide transport	GO:0042886	1	0	154	78	1	22444	DOC2B
GO:BP	regulation of circadian rhythm	GO:0042752	1	0	57	78	1	22444	BTRC
GO:BP	wound healing	GO:0042060	1	0	203	78	1	22444	PTK7
GO:BP	intraciliary transport	GO:0042073	1	0	20	78	1	22444	WDR19
GO:BP	macrophage activation	GO:0042116	1	0	48	78	1	22444	TTBK1
GO:BP	regulation of cell population proliferation	GO:0042127	1	0	847	78	4	22444	CRIP2,CLEC11A,GAB2,WNT3
GO:BP	regulation of protein catabolic process	GO:0042176	1	0	191	78	1	22444	BTRC
GO:BP	response to chemical	GO:0042221	1	0	1934	78	11	22444	STEAP2,CFAP69,ITGB8,SHANK1,BTRC,NPEPPS,WNT3,IL17RD,APPL1,PTK7,ABHD2
GO:BP	establishment of planar polarity of embryonic epithelium	GO:0042249	1	0	9	78	1	22444	PTK7
GO:BP	regulation of phosphorylation	GO:0042325	1	0	632	78	2	22444	WNT9B,TTBK1
GO:BP	positive regulation of phosphorylation	GO:0042327	1	0	404	78	1	22444	TTBK1
GO:BP	taxis	GO:0042330	1	0	319	78	1	22444	WNT3
GO:BP	positive regulation of circadian rhythm	GO:0042753	1	0	10	78	1	22444	BTRC
GO:BP	GDP-L-fucose biosynthetic process	GO:0042350	1	0	3	78	1	22444	GMDS
GO:BP	regulation of membrane potential	GO:0042391	1	0	186	78	1	22444	SHANK1
GO:BP	melanin biosynthetic process	GO:0042438	1	0	14	78	1	22444	APPL1
GO:BP	pigment metabolic process	GO:0042440	1	0	37	78	1	22444	APPL1
GO:BP	ear morphogenesis	GO:0042471	1	0	68	78	3	22444	WDR19,WDPCP,PTK7
GO:BP	inner ear morphogenesis	GO:0042472	1	0	56	78	2	22444	WDPCP,PTK7
GO:BP	mechanoreceptor differentiation	GO:0042490	1	0	47	78	1	22444	WDPCP
GO:BP	inner ear auditory receptor cell differentiation	GO:0042491	1	0	29	78	1	22444	WDPCP
GO:BP	homeostatic process	GO:0042592	1	0	877	78	1	22444	STEAP2
GO:BP	response to starvation	GO:0042594	1	0	89	78	1	22444	WNT9B
GO:BP	embryonic digit morphogenesis	GO:0042733	1	0	41	78	1	22444	WDPCP
GO:BP	'de novo' GDP-L-fucose biosynthetic process	GO:0042351	1	0	2	78	1	22444	GMDS
GO:BP	positive regulation of ion transport	GO:0043270	1	0	113	78	1	22444	RAB3B
GO:BP	cell junction assembly	GO:0034329	1	0	213	78	1	22444	WDPCP
GO:BP	regulation of Arp2/3 complex-mediated actin nucleation	GO:0034315	1	0	12	78	1	22444	GMFG
GO:BP	regulation of cell projection organization	GO:0031344	1	0	313	78	3	22444	WDPCP,WNT3,PTK7
GO:BP	negative regulation of cell projection organization	GO:0031345	1	0	82	78	1	22444	WNT3
GO:BP	positive regulation of cell projection organization	GO:0031346	1	0	157	78	2	22444	WNT3,PTK7
GO:BP	regulation of defense response	GO:0031347	1	0	296	78	2	22444	APPL1,TTBK1
GO:BP	positive regulation of defense response	GO:0031349	1	0	126	78	1	22444	TTBK1
GO:BP	regulation of protein ubiquitination	GO:0031396	1	0	121	78	2	22444	BTRC,FANCI
GO:BP	positive regulation of protein ubiquitination	GO:0031398	1	0	67	78	2	22444	BTRC,FANCI
GO:BP	regulation of protein modification process	GO:0031399	1	0	834	78	4	22444	BTRC,WNT9B,TTBK1,FANCI
GO:BP	positive regulation of protein modification process	GO:0031401	1	0	540	78	3	22444	BTRC,TTBK1,FANCI
GO:BP	protein-containing complex localization	GO:0031503	1	0	81	78	1	22444	WDR19
GO:BP	positive regulation of protein-containing complex assembly	GO:0031334	1	0	105	78	1	22444	TTBK1
GO:BP	ruffle organization	GO:0031529	1	0	32	78	1	22444	WDPCP
GO:BP	cell-substrate adhesion	GO:0031589	1	0	213	78	2	22444	ITGB8,WDPCP
GO:BP	regulation of nervous system process	GO:0031644	1	0	55	78	1	22444	SHANK1
GO:BP	regulation of protein stability	GO:0031647	1	0	166	78	2	22444	INSC,BTRC
GO:BP	protein destabilization	GO:0031648	1	0	31	78	1	22444	BTRC
GO:BP	response to nutrient levels	GO:0031667	1	0	161	78	1	22444	WNT9B
GO:BP	cellular response to extracellular stimulus	GO:0031668	1	0	119	78	1	22444	WNT9B
GO:BP	cellular response to nutrient levels	GO:0031669	1	0	104	78	1	22444	WNT9B
GO:BP	positive regulation of insulin secretion	GO:0032024	1	0	30	78	1	22444	DOC2B
GO:BP	negative regulation of protein binding	GO:0032091	1	0	56	78	1	22444	TTBK1
GO:BP	positive regulation of protein binding	GO:0032092	1	0	54	78	1	22444	SPON1
GO:BP	actin cytoskeleton reorganization	GO:0031532	1	0	65	78	2	22444	GMFG,PTK7
GO:BP	regulation of response to external stimulus	GO:0032101	1	0	489	78	3	22444	WNT3,APPL1,TTBK1
GO:BP	positive regulation of cellular catabolic process	GO:0031331	1	0	217	78	1	22444	SUPT5H
GO:BP	positive regulation of cellular biosynthetic process	GO:0031328	1	0	1049	78	6	22444	MACC1,SUPT5H,BTRC,APPL1,ZNF318,SRF
GO:BP	regulation of axon extension	GO:0030516	1	0	31	78	1	22444	WNT3
GO:BP	negative regulation of axon extension	GO:0030517	1	0	14	78	1	22444	WNT3
GO:BP	adult behavior	GO:0030534	1	0	101	78	1	22444	SHANK1
GO:BP	male genitalia development	GO:0030539	1	0	17	78	1	22444	WNT9B
GO:BP	cytoskeleton-dependent intracellular transport	GO:0030705	1	0	93	78	1	22444	WDR19
GO:BP	regulation of actin filament length	GO:0030832	1	0	87	78	1	22444	PLEKHG2
GO:BP	regulation of actin filament polymerization	GO:0030833	1	0	77	78	1	22444	PLEKHG2
GO:BP	epithelial cell differentiation	GO:0030855	1	0	343	78	4	22444	WDPCP,WNT9B,DNPH1,PTK7
GO:BP	regulation of epithelial cell differentiation	GO:0030856	1	0	84	78	1	22444	WNT9B
GO:BP	polarized epithelial cell differentiation	GO:0030859	1	0	15	78	1	22444	PTK7
GO:BP	regulation of cellular catabolic process	GO:0031329	1	0	399	78	2	22444	SAMD4B,SUPT5H
GO:BP	mammary gland development	GO:0030879	1	0	78	78	2	22444	BTRC,WNT3
GO:BP	midbrain development	GO:0030901	1	0	27	78	2	22444	WNT9B,WNT3
GO:BP	embryonic camera-type eye development	GO:0031076	1	0	24	78	1	22444	WDR19
GO:BP	developmental induction	GO:0031128	1	0	18	78	1	22444	WNT3
GO:BP	SCF-dependent proteasomal ubiquitin-dependent protein catabolic process	GO:0031146	1	0	21	78	1	22444	BTRC
GO:BP	neuron projection development	GO:0031175	1	0	481	78	4	22444	SYT3,SHANK1,WNT3,PTK7
GO:BP	regulation of cellular metabolic process	GO:0031323	1	0	3214	78	13	22444	MACC1,SAMD4B,SUPT5H,LOC105093327,SPON1,BTRC,WNT9B,HESX1,APPL1,ZNF318,TTBK1,SRF,NOTCH3
GO:BP	negative regulation of cellular metabolic process	GO:0031324	1	0	1146	78	6	22444	SAMD4B,SUPT5H,LOC105093327,SPON1,BTRC,ZNF318
GO:BP	positive regulation of cellular metabolic process	GO:0031325	1	0	1632	78	7	22444	MACC1,SUPT5H,BTRC,APPL1,ZNF318,TTBK1,SRF
GO:BP	regulation of cellular biosynthetic process	GO:0031326	1	0	2347	78	10	22444	MACC1,SAMD4B,SUPT5H,LOC105093327,BTRC,HESX1,APPL1,ZNF318,SRF,NOTCH3
GO:BP	negative regulation of cellular biosynthetic process	GO:0031327	1	0	774	78	5	22444	SAMD4B,SUPT5H,LOC105093327,BTRC,ZNF318
GO:BP	forebrain development	GO:0030900	1	0	196	78	1	22444	HESX1
GO:BP	negative regulation of Arp2/3 complex-mediated actin nucleation	GO:0034316	1	0	4	78	1	22444	GMFG
GO:BP	negative regulation of response to external stimulus	GO:0032102	1	0	191	78	1	22444	WNT3
GO:BP	regulation of actin filament bundle assembly	GO:0032231	1	0	64	78	1	22444	SHANK1
GO:BP	regulation of actin filament-based process	GO:0032970	1	0	219	78	3	22444	GMFG,PLEKHG2,SHANK1
GO:BP	cellular component morphogenesis	GO:0032989	1	0	386	78	3	22444	SYT3,SHANK1,WNT3
GO:BP	cell part morphogenesis	GO:0032990	1	0	335	78	3	22444	SYT3,SHANK1,WNT3
GO:BP	macromolecule localization	GO:0033036	1	0	1537	78	7	22444	WDR19,TTC7B,TIMM50,SHANK1,WDPCP,DOC2B,APPL1
GO:BP	regulation of organelle organization	GO:0033043	1	0	684	78	4	22444	GMFG,PLEKHG2,SHANK1,CUL9
GO:BP	adiponectin-activated signaling pathway	GO:0033211	1	0	6	78	1	22444	APPL1
GO:BP	iron import into cell	GO:0033212	1	0	5	78	1	22444	STEAP2
GO:BP	protein localization to organelle	GO:0033365	1	0	509	78	2	22444	WDR19,APPL1
GO:BP	cellular response to stress	GO:0033554	1	0	1056	78	5	22444	RFC1,TXNDC12,NPEPPS,WNT9B,FANCI
GO:BP	mammary gland epithelial cell proliferation	GO:0033598	1	0	19	78	1	22444	BTRC
GO:BP	regulation of actin cytoskeleton organization	GO:0032956	1	0	199	78	3	22444	GMFG,PLEKHG2,SHANK1
GO:BP	positive regulation of kinase activity	GO:0033674	1	0	233	78	1	22444	TTBK1
GO:BP	response to cytokine	GO:0034097	1	0	424	78	1	22444	APPL1
GO:BP	regulation of toll-like receptor signaling pathway	GO:0034121	1	0	44	78	1	22444	APPL1
GO:BP	toll-like receptor 4 signaling pathway	GO:0034142	1	0	22	78	1	22444	APPL1
GO:BP	regulation of toll-like receptor 4 signaling pathway	GO:0034143	1	0	12	78	1	22444	APPL1
GO:BP	amyloid-beta formation	GO:0034205	1	0	32	78	1	22444	SPON1
GO:BP	carbohydrate transmembrane transport	GO:0034219	1	0	63	78	1	22444	APPL1
GO:BP	ion transmembrane transport	GO:0034220	1	0	520	78	2	22444	STEAP2,SHANK1
GO:BP	regulation of cellular amide metabolic process	GO:0034248	1	0	227	78	2	22444	SAMD4B,SPON1
GO:BP	negative regulation of cellular amide metabolic process	GO:0034249	1	0	96	78	2	22444	SAMD4B,SPON1
GO:BP	Arp2/3 complex-mediated actin nucleation	GO:0034314	1	0	26	78	1	22444	GMFG
GO:BP	response to lipid	GO:0033993	1	0	322	78	2	22444	PTK7,ABHD2
GO:BP	positive regulation of response to external stimulus	GO:0032103	1	0	214	78	1	22444	TTBK1
GO:BP	secretion by cell	GO:0032940	1	0	396	78	3	22444	STEAP2,SYT3,DOC2B
GO:BP	regulation of protein localization	GO:0032880	1	0	468	78	2	22444	DOC2B,APPL1
GO:BP	negative regulation of actin filament bundle assembly	GO:0032232	1	0	20	78	1	22444	SHANK1
GO:BP	regulation of protein polymerization	GO:0032271	1	0	110	78	2	22444	PLEKHG2,TTBK1
GO:BP	positive regulation of protein polymerization	GO:0032273	1	0	51	78	1	22444	TTBK1
GO:BP	regulation of transporter activity	GO:0032409	1	0	123	78	1	22444	SHANK1
GO:BP	regulation of ion transmembrane transporter activity	GO:0032412	1	0	111	78	1	22444	SHANK1
GO:BP	protein modification by small protein conjugation	GO:0032446	1	0	426	78	3	22444	BTRC,CUL9,FANCI
GO:BP	endocytic recycling	GO:0032456	1	0	43	78	1	22444	DENND1A
GO:BP	multicellular organismal process	GO:0032501	1	0	3773	78	21	22444	DKK2,WDR19,CRIP2,CFAP69,ITGB8,DLL3,SYT3,SHANK1,GAB2,BTRC,WDPCP,WNT9B,WNT3,IL17RD,HESX1,APPL1,TTBK1,PTK7,NOTCH3,ABHD2,RLBP1
GO:BP	developmental process	GO:0032502	1	0	3337	78	19	22444	DKK2,WDR19,CRIP2,CFAP69,ITGB8,DLL3,SYT3,SHANK1,GAB2,BTRC,WDPCP,WNT9B,WNT3,IL17RD,HESX1,DNPH1,PTK7,NOTCH3,ABHD2
GO:BP	multicellular organism reproduction	GO:0032504	1	0	421	78	3	22444	CFAP69,WNT3,ABHD2
GO:BP	regulation of microtubule-based process	GO:0032886	1	0	162	78	1	22444	CFAP69
GO:BP	response to retinoic acid	GO:0032526	1	0	38	78	1	22444	PTK7
GO:BP	response to progesterone	GO:0032570	1	0	7	78	1	22444	ABHD2
GO:BP	RNA biosynthetic process	GO:0032774	1	0	2147	78	9	22444	MACC1,PAF1,SUPT5H,LOC105093327,BTRC,HESX1,ZNF318,SRF,NOTCH3
GO:BP	regulation of DNA-templated transcription elongation	GO:0032784	1	0	38	78	1	22444	SUPT5H
GO:BP	negative regulation of DNA-templated transcription, elongation	GO:0032785	1	0	16	78	1	22444	SUPT5H
GO:BP	positive regulation of DNA-templated transcription, elongation	GO:0032786	1	0	19	78	1	22444	SUPT5H
GO:BP	response to insulin	GO:0032868	1	0	120	78	1	22444	APPL1
GO:BP	cellular response to insulin stimulus	GO:0032869	1	0	101	78	1	22444	APPL1
GO:BP	cellular response to hormone stimulus	GO:0032870	1	0	267	78	2	22444	APPL1,ABHD2
GO:BP	regulation of establishment or maintenance of cell polarity	GO:0032878	1	0	13	78	1	22444	WDPCP
GO:BP	regulation of localization	GO:0032879	1	0	1021	78	4	22444	SHANK1,RAB3B,DOC2B,APPL1
GO:BP	regulation of cellular component size	GO:0032535	1	0	180	78	3	22444	PLEKHG2,RAB3B,WNT3
GO:BP	regulation of protein binding	GO:0043393	1	0	116	78	2	22444	SPON1,TTBK1
GO:BP	steroid hormone mediated signaling pathway	GO:0043401	1	0	69	78	1	22444	ABHD2
GO:BP	regulation of MAPK cascade	GO:0043408	1	0	358	78	1	22444	GRM4
GO:BP	regulation of developmental growth	GO:0048638	1	0	152	78	2	22444	SYT3,WNT3
GO:BP	positive regulation of developmental growth	GO:0048639	1	0	82	78	2	22444	SYT3,WNT3
GO:BP	negative regulation of developmental growth	GO:0048640	1	0	41	78	1	22444	WNT3
GO:BP	anatomical structure formation involved in morphogenesis	GO:0048646	1	0	627	78	5	22444	ITGB8,DLL3,WNT9B,WNT3,PTK7
GO:BP	neuron development	GO:0048666	1	0	559	78	5	22444	SYT3,SHANK1,WDPCP,WNT3,PTK7
GO:BP	cell morphogenesis involved in neuron differentiation	GO:0048667	1	0	279	78	3	22444	SHANK1,WDPCP,WNT3
GO:BP	collateral sprouting	GO:0048668	1	0	15	78	1	22444	WNT3
GO:BP	collateral sprouting in absence of injury	GO:0048669	1	0	3	78	1	22444	WNT3
GO:BP	regulation of collateral sprouting	GO:0048670	1	0	11	78	1	22444	WNT3
GO:BP	positive regulation of collateral sprouting	GO:0048672	1	0	8	78	1	22444	WNT3
GO:BP	multicellular organismal reproductive process	GO:0048609	1	0	396	78	3	22444	CFAP69,WNT3,ABHD2
GO:BP	axon extension	GO:0048675	1	0	50	78	1	22444	WNT3
GO:BP	positive regulation of collateral sprouting in absence of injury	GO:0048697	1	0	2	78	1	22444	WNT3
GO:BP	generation of neurons	GO:0048699	1	0	737	78	6	22444	SYT3,SHANK1,WDPCP,WNT9B,WNT3,PTK7
GO:BP	embryonic cranial skeleton morphogenesis	GO:0048701	1	0	36	78	2	22444	WDR19,WNT9B
GO:BP	embryonic skeletal system morphogenesis	GO:0048704	1	0	60	78	2	22444	WDR19,WNT9B
GO:BP	skeletal system morphogenesis	GO:0048705	1	0	143	78	2	22444	WDR19,WNT9B
GO:BP	embryonic skeletal system development	GO:0048706	1	0	81	78	2	22444	WDR19,WNT9B
GO:BP	tissue morphogenesis	GO:0048729	1	0	369	78	4	22444	BTRC,WNT9B,WNT3,PTK7
GO:BP	system development	GO:0048731	1	0	2275	78	12	22444	WDR19,CRIP2,ITGB8,DLL3,SYT3,SHANK1,GAB2,WDPCP,WNT9B,WNT3,HESX1,PTK7
GO:BP	gland development	GO:0048732	1	0	226	78	2	22444	BTRC,WNT3
GO:BP	appendage development	GO:0048736	1	0	122	78	3	22444	WDR19,WDPCP,WNT3
GO:BP	regulation of collateral sprouting in absence of injury	GO:0048696	1	0	2	78	1	22444	WNT3
GO:BP	branching morphogenesis of an epithelial tube	GO:0048754	1	0	104	78	2	22444	BTRC,WNT9B
GO:BP	reproductive structure development	GO:0048608	1	0	151	78	2	22444	WDR19,WNT9B
GO:BP	developmental growth	GO:0048589	1	0	348	78	3	22444	SYT3,WNT3,PTK7
GO:BP	paraxial mesoderm development	GO:0048339	1	0	13	78	1	22444	DLL3
GO:BP	cell development	GO:0048468	1	0	1145	78	8	22444	CFAP69,DLL3,SYT3,SHANK1,WDPCP,WNT3,PTK7,ABHD2
GO:BP	cell maturation	GO:0048469	1	0	104	78	1	22444	ABHD2
GO:BP	synaptic vesicle endocytosis	GO:0048488	1	0	23	78	1	22444	DENND1A
GO:BP	rhythmic process	GO:0048511	1	0	120	78	1	22444	BTRC
GO:BP	animal organ development	GO:0048513	1	0	1856	78	12	22444	WDR19,CRIP2,ITGB8,DLL3,GAB2,BTRC,WDPCP,WNT9B,WNT3,IL17RD,HESX1,PTK7
GO:BP	blood vessel morphogenesis	GO:0048514	1	0	326	78	1	22444	ITGB8
GO:BP	spermatid differentiation	GO:0048515	1	0	115	78	2	22444	CFAP69,ABHD2
GO:BP	positive regulation of biological process	GO:0048518	1	0	3414	78	23	22444	DKK2,CRIP2,TEDC1,CFAP69,MACC1,ITGB8,SUPT5H,SYT3,SHANK1,CLEC11A,SPON1,GAB2,BTRC,RAB3B,DOC2B,WNT3,APPL1,ZNF318,TTBK1,SRF,PTK7,GRM4,FANCI
GO:BP	negative regulation of biological process	GO:0048519	1	0	2987	78	18	22444	DKK2,ITGB8,GMFG,SAMD4B,SUPT5H,DLL3,LOC105093327,SHANK1,SPON1,BTRC,TXNDC12,WNT9B,WNT3,IL17RD,APPL1,ZNF318,TTBK1,ABHD2
GO:BP	embryonic morphogenesis	GO:0048598	1	0	362	78	5	22444	WDR19,WDPCP,WNT9B,WNT3,PTK7
GO:BP	positive regulation of cellular process	GO:0048522	1	0	3019	78	19	22444	DKK2,CRIP2,TEDC1,CFAP69,MACC1,SUPT5H,SYT3,SHANK1,CLEC11A,GAB2,BTRC,DOC2B,WNT3,APPL1,ZNF318,TTBK1,SRF,PTK7,GRM4
GO:BP	hematopoietic or lymphoid organ development	GO:0048534	1	0	540	78	3	22444	CRIP2,ITGB8,GAB2
GO:BP	response to steroid hormone	GO:0048545	1	0	102	78	1	22444	ABHD2
GO:BP	regulation of pinocytosis	GO:0048548	1	0	8	78	1	22444	APPL1
GO:BP	positive regulation of pinocytosis	GO:0048549	1	0	5	78	1	22444	APPL1
GO:BP	embryonic organ morphogenesis	GO:0048562	1	0	176	78	4	22444	WDR19,WDPCP,WNT9B,PTK7
GO:BP	embryonic organ development	GO:0048568	1	0	260	78	4	22444	WDR19,WDPCP,WNT9B,PTK7
GO:BP	regulation of response to stimulus	GO:0048583	1	0	2152	78	11	22444	DKK2,TEDC1,SHANK1,BTRC,TXNDC12,WNT3,IL17RD,APPL1,TTBK1,PTK7,GRM4
GO:BP	positive regulation of response to stimulus	GO:0048584	1	0	1162	78	8	22444	DKK2,TEDC1,SHANK1,WNT3,APPL1,TTBK1,PTK7,GRM4
GO:BP	negative regulation of response to stimulus	GO:0048585	1	0	885	78	5	22444	DKK2,TXNDC12,WNT3,IL17RD,APPL1
GO:BP	developmental cell growth	GO:0048588	1	0	101	78	2	22444	SYT3,WNT3
GO:BP	negative regulation of cellular process	GO:0048523	1	0	2567	78	15	22444	DKK2,GMFG,SAMD4B,SUPT5H,DLL3,LOC105093327,SHANK1,SPON1,BTRC,TXNDC12,WNT3,IL17RD,APPL1,ZNF318,ABHD2
GO:BP	mesoderm morphogenesis	GO:0048332	1	0	45	78	1	22444	WNT3
GO:BP	mesenchymal cell differentiation	GO:0048762	1	0	129	78	1	22444	IL17RD
GO:BP	genitalia development	GO:0048806	1	0	29	78	1	22444	WNT9B
GO:BP	positive regulation of axonogenesis	GO:0050772	1	0	29	78	1	22444	WNT3
GO:BP	regulation of immune response	GO:0050776	1	0	456	78	1	22444	APPL1
GO:BP	positive regulation of immune response	GO:0050778	1	0	283	78	1	22444	APPL1
GO:BP	regulation of biological process	GO:0050789	1	0	7529	78	38	22444	DKK2,WDR19,CRIP2,TEDC1,CFAP69,MACC1,ITGB8,GMFG,SAMD4B,PLEKHG2,SUPT5H,DLL3,LOC105093327,SYT3,SHANK1,CLEC11A,SPON1,GAB2,BTRC,RAB3B,TXNDC12,WDPCP,DOC2B,WNT9B,WNT3,IL17RD,HESX1,APPL1,ASB14,ZNF318,TTBK1,CUL9,SRF,PTK7,GRM4,NOTCH3,ABHD2,FANCI
GO:BP	regulation of catalytic activity	GO:0050790	1	0	866	78	4	22444	DENND1A,BTRC,WNT9B,TTBK1
GO:BP	regulation of developmental process	GO:0050793	1	0	1322	78	8	22444	ITGB8,DLL3,SYT3,WNT9B,WNT3,IL17RD,PTK7,NOTCH3
GO:BP	regulation of cellular process	GO:0050794	1	0	7002	78	37	22444	DKK2,WDR19,CRIP2,TEDC1,CFAP69,MACC1,ITGB8,GMFG,SAMD4B,PLEKHG2,SUPT5H,DLL3,LOC105093327,SYT3,SHANK1,CLEC11A,SPON1,GAB2,BTRC,RAB3B,TXNDC12,WDPCP,DOC2B,WNT9B,WNT3,IL17RD,HESX1,APPL1,ASB14,ZNF318,TTBK1,CUL9,SRF,PTK7,GRM4,NOTCH3,ABHD2
GO:BP	regulation of insulin secretion	GO:0050796	1	0	71	78	1	22444	DOC2B
GO:BP	ion homeostasis	GO:0050801	1	0	326	78	1	22444	STEAP2
GO:BP	modulation of chemical synaptic transmission	GO:0050804	1	0	207	78	1	22444	SHANK1
GO:BP	negative regulation of axonogenesis	GO:0050771	1	0	22	78	1	22444	WNT3
GO:BP	synapse organization	GO:0050808	1	0	219	78	1	22444	SHANK1
GO:BP	positive regulation of cell activation	GO:0050867	1	0	196	78	1	22444	TTBK1
GO:BP	nervous system process	GO:0050877	1	0	530	78	4	22444	WDR19,SHANK1,TTBK1,RLBP1
GO:BP	neuromuscular process controlling balance	GO:0050885	1	0	40	78	1	22444	SHANK1
GO:BP	cognition	GO:0050890	1	0	153	78	2	22444	SHANK1,TTBK1
GO:BP	sensory processing	GO:0050893	1	0	2	78	1	22444	SHANK1
GO:BP	determination of affect	GO:0050894	1	0	1	78	1	22444	SHANK1
GO:BP	response to stimulus	GO:0050896	1	0	5395	78	23	22444	DKK2,RFC1,WDR19,TEDC1,STEAP2,CFAP69,ITGB8,SHANK1,BTRC,TXNDC12,WDPCP,NPEPPS,WNT9B,WNT3,IL17RD,APPL1,ASB14,TTBK1,PTK7,GRM4,NOTCH3,ABHD2,FANCI
GO:BP	neuromuscular process	GO:0050905	1	0	100	78	1	22444	SHANK1
GO:BP	regulation of chemotaxis	GO:0050920	1	0	115	78	1	22444	WNT3
GO:BP	negative regulation of chemotaxis	GO:0050922	1	0	23	78	1	22444	WNT3
GO:BP	regulation of cell activation	GO:0050865	1	0	339	78	1	22444	TTBK1
GO:BP	calcium ion-regulated exocytosis of neurotransmitter	GO:0048791	1	0	7	78	1	22444	DOC2B
GO:BP	regulation of axonogenesis	GO:0050770	1	0	61	78	1	22444	WNT3
GO:BP	negative regulation of neurogenesis	GO:0050768	1	0	59	78	2	22444	DLL3,WNT3
GO:BP	neuron projection morphogenesis	GO:0048812	1	0	307	78	3	22444	SYT3,SHANK1,WNT3
GO:BP	dendrite morphogenesis	GO:0048813	1	0	73	78	1	22444	SHANK1
GO:BP	inner ear development	GO:0048839	1	0	112	78	2	22444	WDPCP,PTK7
GO:BP	regulation of axon extension involved in axon guidance	GO:0048841	1	0	9	78	1	22444	WNT3
GO:BP	negative regulation of axon extension involved in axon guidance	GO:0048843	1	0	5	78	1	22444	WNT3
GO:BP	axon extension involved in axon guidance	GO:0048846	1	0	13	78	1	22444	WNT3
GO:BP	anatomical structure development	GO:0048856	1	0	3129	78	19	22444	DKK2,WDR19,CRIP2,CFAP69,ITGB8,DLL3,SYT3,SHANK1,GAB2,BTRC,WDPCP,WNT9B,WNT3,IL17RD,HESX1,DNPH1,PTK7,NOTCH3,ABHD2
GO:BP	cell projection morphogenesis	GO:0048858	1	0	320	78	3	22444	SYT3,SHANK1,WNT3
GO:BP	stem cell differentiation	GO:0048863	1	0	131	78	1	22444	WNT3
GO:BP	cellular developmental process	GO:0048869	1	0	2120	78	14	22444	CFAP69,ITGB8,DLL3,SYT3,SHANK1,GAB2,WDPCP,WNT9B,WNT3,IL17RD,DNPH1,PTK7,NOTCH3,ABHD2
GO:BP	positive regulation of neurogenesis	GO:0050769	1	0	107	78	1	22444	WNT3
GO:BP	cell motility	GO:0048870	1	0	914	78	5	22444	CFAP69,WDPCP,APPL1,PTK7,ABHD2
GO:BP	sensory system development	GO:0048880	1	0	217	78	2	22444	WDR19,WDPCP
GO:BP	amyloid-beta metabolic process	GO:0050435	1	0	37	78	1	22444	SPON1
GO:BP	epithelial cell proliferation	GO:0050673	1	0	251	78	1	22444	BTRC
GO:BP	regulation of protein secretion	GO:0050708	1	0	120	78	1	22444	DOC2B
GO:BP	positive regulation of protein secretion	GO:0050714	1	0	58	78	1	22444	DOC2B
GO:BP	regulation of inflammatory response	GO:0050727	1	0	166	78	1	22444	TTBK1
GO:BP	positive regulation of inflammatory response	GO:0050729	1	0	57	78	1	22444	TTBK1
GO:BP	regulation of phagocytosis	GO:0050764	1	0	43	78	1	22444	APPL1
GO:BP	negative regulation of phagocytosis	GO:0050765	1	0	8	78	1	22444	APPL1
GO:BP	regulation of neurogenesis	GO:0050767	1	0	167	78	2	22444	DLL3,WNT3
GO:BP	chemical homeostasis	GO:0048878	1	0	534	78	1	22444	STEAP2
GO:BP	organelle fission	GO:0048285	1	0	305	78	1	22444	CUL9
GO:BP	sperm capacitation	GO:0048240	1	0	19	78	1	22444	ABHD2
GO:BP	male gamete generation	GO:0048232	1	0	282	78	2	22444	CFAP69,ABHD2
GO:BP	cellular biosynthetic process	GO:0044249	1	0	3509	78	15	22444	TTC7B,MACC1,SAMD4B,PAF1,RPS16,SUPT5H,LOC105093327,NARS2,BTRC,HESX1,APPL1,ZNF318,SRF,GMDS,NOTCH3
GO:BP	cellular lipid metabolic process	GO:0044255	1	0	554	78	3	22444	TTC7B,ITGB8,ABHD2
GO:BP	cellular macromolecule metabolic process	GO:0044260	1	0	1962	78	8	22444	RFC1,SAMD4B,RPS16,NARS2,BTRC,CUL9,FANCI,POLG
GO:BP	cellular macromolecule catabolic process	GO:0044265	1	0	541	78	3	22444	SAMD4B,BTRC,CUL9
GO:BP	cellular nitrogen compound catabolic process	GO:0044270	1	0	245	78	2	22444	SAMD4B,DNPH1
GO:BP	cellular nitrogen compound biosynthetic process	GO:0044271	1	0	2971	78	13	22444	MACC1,SAMD4B,PAF1,RPS16,SUPT5H,LOC105093327,NARS2,BTRC,HESX1,ZNF318,SRF,GMDS,NOTCH3
GO:BP	small molecule metabolic process	GO:0044281	1	0	988	78	3	22444	NARS2,DNPH1,GMDS
GO:BP	canonical Wnt signaling pathway involved in mesenchymal stem cell differentiation	GO:0044338	1	0	3	78	1	22444	WNT3
GO:BP	canonical Wnt signaling pathway involved in osteoblast differentiation	GO:0044339	1	0	5	78	1	22444	WNT3
GO:BP	canonical Wnt signaling pathway involved in regulation of cell proliferation	GO:0044340	1	0	4	78	1	22444	WNT3
GO:BP	cellular catabolic process	GO:0044248	1	0	1066	78	6	22444	SAMD4B,SUPT5H,BTRC,DNPH1,CUL9,ABHD2
GO:BP	macropinocytosis	GO:0044351	1	0	6	78	1	22444	APPL1
GO:BP	motile cilium assembly	GO:0044458	1	0	45	78	1	22444	CFAP69
GO:BP	secondary metabolite biosynthetic process	GO:0044550	1	0	15	78	1	22444	APPL1
GO:BP	cell cycle phase transition	GO:0044770	1	0	288	78	1	22444	APPL1
GO:BP	mitotic cell cycle phase transition	GO:0044772	1	0	230	78	1	22444	APPL1
GO:BP	cilium organization	GO:0044782	1	0	245	78	3	22444	WDR19,CFAP69,WDPCP
GO:BP	cell cycle G1/S phase transition	GO:0044843	1	0	115	78	1	22444	APPL1
GO:BP	actin nucleation	GO:0045010	1	0	40	78	1	22444	GMFG
GO:BP	glycerolipid biosynthetic process	GO:0045017	1	0	128	78	1	22444	TTC7B
GO:BP	regulated exocytosis	GO:0045055	1	0	122	78	3	22444	STEAP2,SYT3,DOC2B
GO:BP	innate immune response	GO:0045087	1	0	261	78	1	22444	APPL1
GO:BP	biological process involved in interspecies interaction between organisms	GO:0044419	1	0	689	78	2	22444	ITGB8,APPL1
GO:BP	regulation of innate immune response	GO:0045088	1	0	99	78	1	22444	APPL1
GO:BP	cellular lipid catabolic process	GO:0044242	1	0	118	78	1	22444	ABHD2
GO:BP	cellular metabolic process	GO:0044237	1	0	7235	78	26	22444	RFC1,TTC7B,MACC1,ITGB8,SAMD4B,PAF1,RPS16,SUPT5H,LOC105093327,SPON1,NARS2,BTRC,WNT9B,HESX1,APPL1,ZNF318,TTBK1,DNPH1,CUL9,SRF,PTK7,GMDS,NOTCH3,ABHD2,FANCI,POLG
GO:BP	positive regulation of MAPK cascade	GO:0043410	1	0	254	78	1	22444	GRM4
GO:BP	macromolecule modification	GO:0043412	1	0	2346	78	7	22444	PAF1,BTRC,WNT9B,TTBK1,CUL9,PTK7,FANCI
GO:BP	response to peptide hormone	GO:0043434	1	0	146	78	1	22444	APPL1
GO:BP	oxoacid metabolic process	GO:0043436	1	0	503	78	1	22444	NARS2
GO:BP	regulation of secondary metabolic process	GO:0043455	1	0	10	78	1	22444	APPL1
GO:BP	regulation of RNA stability	GO:0043487	1	0	93	78	1	22444	SAMD4B
GO:BP	regulation of mRNA stability	GO:0043488	1	0	84	78	1	22444	SAMD4B
GO:BP	positive regulation of GTPase activity	GO:0043547	1	0	124	78	1	22444	DENND1A
GO:BP	regulation of kinase activity	GO:0043549	1	0	358	78	1	22444	TTBK1
GO:BP	ear development	GO:0043583	1	0	130	78	3	22444	WDR19,WDPCP,PTK7
GO:BP	primary metabolic process	GO:0044238	1	0	7741	78	26	22444	RFC1,TTC7B,MACC1,ITGB8,SAMD4B,PAF1,RPS16,SUPT5H,LOC105093327,SPON1,NARS2,BTRC,NPEPPS,WNT9B,HESX1,ZNF318,TTBK1,DNPH1,CUL9,SRF,PTK7,GMDS,NOTCH3,ABHD2,FANCI,POLG
GO:BP	tongue development	GO:0043586	1	0	10	78	1	22444	WDPCP
GO:BP	cellular amide metabolic process	GO:0043603	1	0	770	78	5	22444	ITGB8,SAMD4B,RPS16,SPON1,NARS2
GO:BP	amide biosynthetic process	GO:0043604	1	0	592	78	3	22444	SAMD4B,RPS16,NARS2
GO:BP	modification-dependent macromolecule catabolic process	GO:0043632	1	0	360	78	2	22444	BTRC,CUL9
GO:BP	protein-containing complex organization	GO:0043933	1	0	1452	78	3	22444	WDR19,PLEKHG2,TTBK1
GO:BP	regulation of system process	GO:0044057	1	0	247	78	1	22444	SHANK1
GO:BP	cellular component biogenesis	GO:0044085	1	0	2226	78	6	22444	WDR19,CFAP69,PLEKHG2,SHANK1,WDPCP,TTBK1
GO:BP	regulation of cellular component biogenesis	GO:0044087	1	0	555	78	4	22444	PLEKHG2,SHANK1,WDPCP,TTBK1
GO:BP	positive regulation of cellular component biogenesis	GO:0044089	1	0	286	78	1	22444	TTBK1
GO:BP	negative regulation of molecular function	GO:0044092	1	0	451	78	1	22444	TTBK1
GO:BP	positive regulation of molecular function	GO:0044093	1	0	758	78	5	22444	DENND1A,SPON1,BTRC,WNT9B,TTBK1
GO:BP	tongue morphogenesis	GO:0043587	1	0	6	78	1	22444	WDPCP
GO:BP	development of primary sexual characteristics	GO:0045137	1	0	108	78	1	22444	WDR19
GO:BP	establishment of protein localization	GO:0045184	1	0	760	78	4	22444	TIMM50,WDPCP,DOC2B,APPL1
GO:BP	establishment or maintenance of epithelial cell apical/basal polarity	GO:0045197	1	0	17	78	1	22444	PTK7
GO:BP	neutral lipid catabolic process	GO:0046461	1	0	19	78	1	22444	ABHD2
GO:BP	acylglycerol catabolic process	GO:0046464	1	0	19	78	1	22444	ABHD2
GO:BP	glycerophospholipid biosynthetic process	GO:0046474	1	0	109	78	1	22444	TTC7B
GO:BP	heterocycle metabolic process	GO:0046483	1	0	4522	78	16	22444	RFC1,MACC1,SAMD4B,PAF1,SUPT5H,LOC105093327,NARS2,BTRC,HESX1,ZNF318,DNPH1,SRF,GMDS,NOTCH3,FANCI,POLG
GO:BP	glycerolipid metabolic process	GO:0046486	1	0	226	78	2	22444	TTC7B,ABHD2
GO:BP	phosphatidylinositol metabolic process	GO:0046488	1	0	103	78	1	22444	TTC7B
GO:BP	glycerolipid catabolic process	GO:0046503	1	0	31	78	1	22444	ABHD2
GO:BP	male sex differentiation	GO:0046661	1	0	81	78	1	22444	WNT9B
GO:BP	heterocycle catabolic process	GO:0046700	1	0	243	78	2	22444	SAMD4B,DNPH1
GO:BP	phosphatidylinositol phosphate biosynthetic process	GO:0046854	1	0	31	78	1	22444	TTC7B
GO:BP	organophosphate catabolic process	GO:0046434	1	0	82	78	1	22444	DNPH1
GO:BP	hormone secretion	GO:0046879	1	0	147	78	1	22444	DOC2B
GO:BP	positive regulation of hormone secretion	GO:0046887	1	0	52	78	1	22444	DOC2B
GO:BP	secretion	GO:0046903	1	0	472	78	3	22444	STEAP2,SYT3,DOC2B
GO:BP	intracellular transport	GO:0046907	1	0	831	78	3	22444	WDR19,DENND1A,APPL1
GO:BP	cellular transition metal ion homeostasis	GO:0046916	1	0	65	78	1	22444	STEAP2
GO:BP	nonassociative learning	GO:0046958	1	0	6	78	1	22444	SHANK1
GO:BP	habituation	GO:0046959	1	0	4	78	1	22444	SHANK1
GO:BP	regulation of melanin biosynthetic process	GO:0048021	1	0	10	78	1	22444	APPL1
GO:BP	positive regulation of melanin biosynthetic process	GO:0048023	1	0	5	78	1	22444	APPL1
GO:BP	focal adhesion assembly	GO:0048041	1	0	50	78	1	22444	WDPCP
GO:BP	Golgi vesicle transport	GO:0048193	1	0	154	78	2	22444	STEAP2,GOSR2
GO:BP	regulation of hormone secretion	GO:0046883	1	0	111	78	1	22444	DOC2B
GO:BP	GDP-L-fucose metabolic process	GO:0046368	1	0	4	78	1	22444	GMDS
GO:BP	positive regulation of glucose import	GO:0046326	1	0	21	78	1	22444	APPL1
GO:BP	regulation of glucose import	GO:0046324	1	0	32	78	1	22444	APPL1
GO:BP	establishment of epithelial cell apical/basal polarity	GO:0045198	1	0	10	78	1	22444	PTK7
GO:BP	leukocyte activation	GO:0045321	1	0	501	78	2	22444	ITGB8,TTBK1
GO:BP	regulation of cell differentiation	GO:0045595	1	0	822	78	4	22444	DLL3,WNT9B,WNT3,IL17RD
GO:BP	negative regulation of cell differentiation	GO:0045596	1	0	329	78	3	22444	DLL3,WNT3,IL17RD
GO:BP	positive regulation of cell differentiation	GO:0045597	1	0	461	78	1	22444	WNT3
GO:BP	regulation of angiogenesis	GO:0045765	1	0	141	78	1	22444	ITGB8
GO:BP	positive regulation of angiogenesis	GO:0045766	1	0	75	78	1	22444	ITGB8
GO:BP	positive regulation of endocytosis	GO:0045807	1	0	49	78	1	22444	APPL1
GO:BP	regulation of protein kinase activity	GO:0045859	1	0	315	78	1	22444	TTBK1
GO:BP	positive regulation of protein kinase activity	GO:0045860	1	0	204	78	1	22444	TTBK1
GO:BP	positive regulation of proteolysis	GO:0045862	1	0	184	78	3	22444	SPON1,BTRC,TTBK1
GO:BP	positive regulation of smoothened signaling pathway	GO:0045880	1	0	27	78	1	22444	TEDC1
GO:BP	negative regulation of DNA-templated transcription	GO:0045892	1	0	635	78	4	22444	SUPT5H,LOC105093327,BTRC,ZNF318
GO:BP	positive regulation of DNA-templated transcription	GO:0045893	1	0	892	78	5	22444	MACC1,SUPT5H,BTRC,ZNF318,SRF
GO:BP	negative regulation of growth	GO:0045926	1	0	104	78	1	22444	WNT3
GO:BP	positive regulation of growth	GO:0045927	1	0	120	78	2	22444	SYT3,WNT3
GO:BP	negative regulation of nucleobase-containing compound metabolic process	GO:0045934	1	0	780	78	4	22444	SUPT5H,LOC105093327,BTRC,ZNF318
GO:BP	positive regulation of nucleobase-containing compound metabolic process	GO:0045935	1	0	1091	78	5	22444	MACC1,SUPT5H,BTRC,ZNF318,SRF
GO:BP	positive regulation of phosphate metabolic process	GO:0045937	1	0	442	78	1	22444	TTBK1
GO:BP	positive regulation of transcription by RNA polymerase II	GO:0045944	1	0	697	78	3	22444	MACC1,SUPT5H,SRF
GO:BP	pigment biosynthetic process	GO:0046148	1	0	29	78	1	22444	APPL1
GO:BP	phenol-containing compound biosynthetic process	GO:0046189	1	0	23	78	1	22444	APPL1
GO:BP	glucose import	GO:0046323	1	0	40	78	1	22444	APPL1
GO:BP	actin filament severing	GO:0051014	1	0	7	78	1	22444	GMFG
source	term_name	term_id	adjusted_p_value	negative_log10_of_adjusted_p_value	term_size	query_size	intersection_size	effective_domain_size	intersections
GO:CC	cytoplasm	GO:0005737	0.501628	0.299619	5562	78	31	22444	DENND1A,LOC105098979,TTC7B,CRIP2,STEAP2,CFAP69,MACC1,TIMM50,SYT3,EIF3M,INSC,GAB2,NARS2,BTRC,RAB3B,TXNDC12,WDPCP,NPEPPS,DOC2B,GOSR2,IL17RD,APPL1,ZNF318,TTBK1,CUL9,GRM4,NOTCH3,ABHD2,RLBP1,FANCI,POLG
GO:CC	axonemal basal plate	GO:0097541	0.700669	0.154487	1	78	1	22444	WDPCP
GO:CC	Golgi membrane	GO:0000139	1	0	112	78	2	22444	STEAP2,GOSR2
GO:CC	perinuclear region of cytoplasm	GO:0048471	1	0	292	78	2	22444	RAB3B,TTBK1
GO:CC	nuclear DNA-directed RNA polymerase complex	GO:0055029	1	0	71	78	1	22444	PAF1
GO:CC	excitatory synapse	GO:0060076	1	0	20	78	1	22444	SHANK1
GO:CC	transferase complex, transferring phosphorus-containing groups	GO:0061695	1	0	173	78	2	22444	PAF1,POLG
GO:CC	intracellular organelle lumen	GO:0070013	1	0	3201	78	13	22444	RFC1,LOC105098979,PAF1,SUPT5H,NARS2,TXNDC12,IL17RD,ZNF318,TTBK1,NOTCH3,RLBP1,FANCI,POLG
GO:CC	anchoring junction	GO:0070161	1	0	366	78	1	22444	PTK7
GO:CC	exocytic vesicle	GO:0070382	1	0	66	78	1	22444	RAB3B
GO:CC	cell periphery	GO:0071944	1	0	2524	78	16	22444	TTC7B,CRIP2,STEAP2,ITGB8,SHANK1,INSC,GAB2,DOC2B,WNT3,APPL1,SLC22A7,PTK7,GRM4,NOTCH3,SGCZ,ABHD2
GO:CC	glycoprotein complex	GO:0090665	1	0	15	78	1	22444	SGCZ
GO:CC	ciliary plasm	GO:0097014	1	0	70	78	1	22444	WDPCP
GO:CC	phagocytic vesicle	GO:0045335	1	0	56	78	1	22444	APPL1
GO:CC	synaptic membrane	GO:0097060	1	0	126	78	1	22444	SHANK1
GO:CC	dendritic tree	GO:0097447	1	0	157	78	2	22444	DENND1A,SHANK1
GO:CC	sperm plasma membrane	GO:0097524	1	0	4	78	1	22444	ABHD2
GO:CC	intracellular vesicle	GO:0097708	1	0	798	78	7	22444	DENND1A,STEAP2,SYT3,RAB3B,APPL1,GRM4,ABHD2
GO:CC	9+2 motile cilium	GO:0097729	1	0	102	78	2	22444	CFAP69,ABHD2
GO:CC	non-motile cilium	GO:0097730	1	0	71	78	2	22444	WDR19,CFAP69
GO:CC	9+0 non-motile cilium	GO:0097731	1	0	60	78	1	22444	WDR19
GO:CC	photoreceptor cell cilium	GO:0097733	1	0	53	78	1	22444	WDR19
GO:CC	intrinsic component of synaptic vesicle membrane	GO:0098563	1	0	9	78	1	22444	RAB3B
GO:CC	bounding membrane of organelle	GO:0098588	1	0	558	78	5	22444	DENND1A,STEAP2,RAB3B,GOSR2,APPL1
GO:CC	plasma membrane region	GO:0098590	1	0	517	78	2	22444	SHANK1,SLC22A7
GO:CC	sperm midpiece	GO:0097225	1	0	31	78	1	22444	CFAP69
GO:CC	protein complex involved in cell adhesion	GO:0098636	1	0	37	78	1	22444	ITGB8
GO:CC	postsynaptic membrane	GO:0045211	1	0	94	78	1	22444	SHANK1
GO:CC	basal part of cell	GO:0045178	1	0	126	78	1	22444	SLC22A7
GO:CC	integrin alphav-beta8 complex	GO:0034686	1	0	2	78	1	22444	ITGB8
GO:CC	ciliary transition zone	GO:0035869	1	0	49	78	1	22444	WDR19
GO:CC	sperm flagellum	GO:0036126	1	0	93	78	2	22444	CFAP69,ABHD2
GO:CC	somatodendritic compartment	GO:0036477	1	0	242	78	3	22444	DENND1A,SHANK1,TTBK1
GO:CC	nuclear outer membrane-endoplasmic reticulum membrane network	GO:0042175	1	0	301	78	1	22444	GOSR2
GO:CC	DNA polymerase complex	GO:0042575	1	0	17	78	1	22444	POLG
GO:CC	cell projection	GO:0042995	1	0	937	78	8	22444	WDR19,DENND1A,TEDC1,CFAP69,SHANK1,WDPCP,APPL1,ABHD2
GO:CC	neuron projection	GO:0043005	1	0	425	78	3	22444	WDR19,DENND1A,SHANK1
GO:CC	neuronal cell body	GO:0043025	1	0	133	78	2	22444	DENND1A,TTBK1
GO:CC	dendritic spine	GO:0043197	1	0	35	78	1	22444	SHANK1
GO:CC	synapse	GO:0045202	1	0	495	78	3	22444	DENND1A,SHANK1,RAB3B
GO:CC	organelle	GO:0043226	1	0	8245	78	32	22444	RFC1,WDR19,DENND1A,LOC105098979,TEDC1,STEAP2,CFAP69,MACC1,PAF1,MED29,RPS16,SUPT5H,TIMM50,SYT3,SHANK1,NARS2,BTRC,RAB3B,TXNDC12,WDPCP,GOSR2,IL17RD,APPL1,ZNF318,TTBK1,DNPH1,GRM4,NOTCH3,ABHD2,RLBP1,FANCI,POLG
GO:CC	non-membrane-bounded organelle	GO:0043228	1	0	3170	78	6	22444	RFC1,TEDC1,RPS16,WDPCP,NOTCH3,RLBP1
GO:CC	intracellular organelle	GO:0043229	1	0	8050	78	29	22444	RFC1,DENND1A,LOC105098979,TEDC1,STEAP2,MACC1,PAF1,MED29,RPS16,SUPT5H,TIMM50,SYT3,NARS2,BTRC,RAB3B,TXNDC12,WDPCP,GOSR2,IL17RD,APPL1,ZNF318,TTBK1,DNPH1,GRM4,NOTCH3,ABHD2,RLBP1,FANCI,POLG
GO:CC	intracellular membrane-bounded organelle	GO:0043231	1	0	6990	78	26	22444	RFC1,DENND1A,LOC105098979,STEAP2,MACC1,PAF1,MED29,SUPT5H,TIMM50,SYT3,NARS2,BTRC,RAB3B,TXNDC12,GOSR2,IL17RD,APPL1,ZNF318,TTBK1,DNPH1,GRM4,NOTCH3,ABHD2,RLBP1,FANCI,POLG
GO:CC	intracellular non-membrane-bounded organelle	GO:0043232	1	0	3169	78	6	22444	RFC1,TEDC1,RPS16,WDPCP,NOTCH3,RLBP1
GO:CC	organelle lumen	GO:0043233	1	0	3201	78	13	22444	RFC1,LOC105098979,PAF1,SUPT5H,NARS2,TXNDC12,IL17RD,ZNF318,TTBK1,NOTCH3,RLBP1,FANCI,POLG
GO:CC	receptor complex	GO:0043235	1	0	224	78	2	22444	ITGB8,NOTCH3
GO:CC	cell body	GO:0044297	1	0	161	78	2	22444	DENND1A,TTBK1
GO:CC	neuron spine	GO:0044309	1	0	38	78	1	22444	SHANK1
GO:CC	pinosome	GO:0044352	1	0	7	78	1	22444	APPL1
GO:CC	macropinosome	GO:0044354	1	0	7	78	1	22444	APPL1
GO:CC	membrane-bounded organelle	GO:0043227	1	0	7261	78	30	22444	RFC1,WDR19,DENND1A,LOC105098979,TEDC1,STEAP2,CFAP69,MACC1,PAF1,MED29,SUPT5H,TIMM50,SYT3,NARS2,BTRC,RAB3B,TXNDC12,WDPCP,GOSR2,IL17RD,APPL1,ZNF318,TTBK1,DNPH1,GRM4,NOTCH3,ABHD2,RLBP1,FANCI,POLG
GO:CC	protein-containing complex	GO:0032991	1	0	3849	78	15	22444	RFC1,WDR19,ITGB8,PAF1,MED29,SUPT5H,TIMM50,EIF3M,INSC,BTRC,CUL9,NOTCH3,SGCZ,FANCI,POLG
GO:CC	Schaffer collateral - CA1 synapse	GO:0098685	1	0	53	78	1	22444	SHANK1
GO:CC	presynapse	GO:0098793	1	0	146	78	1	22444	RAB3B
GO:CC	dopaminergic synapse	GO:0098691	1	0	3	78	1	22444	RAB3B
GO:CC	postsynapse	GO:0098794	1	0	217	78	1	22444	SHANK1
GO:CC	membrane protein complex	GO:0098796	1	0	756	78	3	22444	ITGB8,TIMM50,SGCZ
GO:CC	plasma membrane protein complex	GO:0098797	1	0	365	78	2	22444	ITGB8,SGCZ
GO:CC	mitochondrial protein-containing complex	GO:0098798	1	0	178	78	2	22444	TIMM50,POLG
GO:CC	inner mitochondrial membrane protein complex	GO:0098800	1	0	101	78	1	22444	TIMM50
GO:CC	plasma membrane signaling receptor complex	GO:0098802	1	0	118	78	1	22444	ITGB8
GO:CC	endoplasmic reticulum subcompartment	GO:0098827	1	0	296	78	1	22444	GOSR2
GO:CC	glutamatergic synapse	GO:0098978	1	0	182	78	1	22444	SHANK1
GO:CC	neuron to neuron synapse	GO:0098984	1	0	122	78	1	22444	SHANK1
GO:CC	anchored component of synaptic vesicle membrane	GO:0098993	1	0	4	78	1	22444	RAB3B
GO:CC	exocytic vesicle membrane	GO:0099501	1	0	23	78	1	22444	RAB3B
GO:CC	cytoplasmic region	GO:0099568	1	0	90	78	1	22444	WDPCP
GO:CC	postsynaptic specialization	GO:0099572	1	0	121	78	1	22444	SHANK1
GO:CC	cellular anatomical entity	GO:0110165	1	0	12298	78	49	22444	ATP13A3,DKK2,RFC1,WDR19,DENND1A,LOC105098979,TTC7B,CRIP2,TEDC1,STEAP2,CFAP69,MACC1,ITGB8,PAF1,MED29,RPS16,SUPT5H,TIMM50,SYT3,SHANK1,CLEC11A,EIF3M,INSC,GAB2,NARS2,BTRC,RAB3B,TXNDC12,WDPCP,NPEPPS,DOC2B,GOSR2,WNT9B,WNT3,IL17RD,APPL1,ZNF318,SLC22A7,TTBK1,DNPH1,CUL9,PTK7,GRM4,NOTCH3,SGCZ,ABHD2,RLBP1,FANCI,POLG
GO:CC	plasma membrane bounded cell projection	GO:0120025	1	0	923	78	8	22444	WDR19,DENND1A,TEDC1,CFAP69,SHANK1,WDPCP,APPL1,ABHD2
GO:CC	nuclear protein-containing complex	GO:0140513	1	0	1361	78	3	22444	PAF1,MED29,SUPT5H
GO:CC	intracellular protein-containing complex	GO:0140535	1	0	582	78	4	22444	PAF1,BTRC,CUL9,POLG
GO:CC	catalytic complex	GO:1902494	1	0	1055	78	6	22444	RFC1,PAF1,BTRC,CUL9,FANCI,POLG
GO:CC	transferase complex	GO:1990234	1	0	526	78	4	22444	PAF1,BTRC,CUL9,POLG
GO:CC	DNA repair complex	GO:1990391	1	0	20	78	1	22444	FANCI
GO:CC	secretory vesicle	GO:0099503	1	0	210	78	2	22444	RAB3B,ABHD2
GO:CC	plasma membrane bounded cell projection cytoplasm	GO:0032838	1	0	76	78	1	22444	WDPCP
GO:CC	photoreceptor connecting cilium	GO:0032391	1	0	28	78	1	22444	WDR19
GO:CC	asymmetric synapse	GO:0032279	1	0	107	78	1	22444	SHANK1
GO:CC	centrosome	GO:0005813	1	0	423	78	1	22444	RLBP1
GO:CC	centriole	GO:0005814	1	0	90	78	1	22444	TEDC1
GO:CC	microtubule organizing center	GO:0005815	1	0	507	78	2	22444	TEDC1,RLBP1
GO:CC	cytosol	GO:0005829	1	0	2003	78	13	22444	DENND1A,LOC105098979,TTC7B,STEAP2,NARS2,NPEPPS,APPL1,ZNF318,TTBK1,CUL9,NOTCH3,RLBP1,FANCI
GO:CC	ribosome	GO:0005840	1	0	280	78	1	22444	RPS16
GO:CC	eukaryotic translation initiation factor 3 complex	GO:0005852	1	0	18	78	1	22444	EIF3M
GO:CC	cytoskeleton	GO:0005856	1	0	1296	78	4	22444	TEDC1,WDPCP,NOTCH3,RLBP1
GO:CC	plasma membrane	GO:0005886	1	0	2300	78	14	22444	TTC7B,STEAP2,ITGB8,SHANK1,INSC,GAB2,DOC2B,APPL1,SLC22A7,PTK7,GRM4,NOTCH3,SGCZ,ABHD2
GO:CC	integral component of plasma membrane	GO:0005887	1	0	565	78	2	22444	ITGB8,GRM4
GO:CC	cell-cell junction	GO:0005911	1	0	268	78	1	22444	PTK7
GO:CC	Golgi-associated vesicle	GO:0005798	1	0	43	78	1	22444	STEAP2
GO:CC	cilium	GO:0005929	1	0	382	78	5	22444	WDR19,TEDC1,CFAP69,WDPCP,ABHD2
GO:CC	cell cortex	GO:0005938	1	0	129	78	2	22444	CRIP2,INSC
GO:CC	synaptic vesicle	GO:0008021	1	0	59	78	1	22444	RAB3B
GO:CC	transcription elongation factor complex	GO:0008023	1	0	43	78	2	22444	PAF1,SUPT5H
GO:CC	integrin complex	GO:0008305	1	0	27	78	1	22444	ITGB8
GO:CC	basal plasma membrane	GO:0009925	1	0	113	78	1	22444	SLC22A7
GO:CC	cell surface	GO:0009986	1	0	371	78	1	22444	ITGB8
GO:CC	endosome membrane	GO:0010008	1	0	146	78	1	22444	APPL1
GO:CC	endomembrane system	GO:0012505	1	0	1922	78	8	22444	STEAP2,SYT3,RAB3B,TXNDC12,GOSR2,IL17RD,APPL1,ABHD2
GO:CC	vesicle membrane	GO:0012506	1	0	277	78	3	22444	DENND1A,RAB3B,APPL1
GO:CC	postsynaptic density	GO:0014069	1	0	107	78	1	22444	SHANK1
GO:CC	axoneme	GO:0005930	1	0	70	78	1	22444	WDPCP
GO:CC	actin cytoskeleton	GO:0015629	1	0	292	78	1	22444	NOTCH3
GO:CC	Golgi apparatus	GO:0005794	1	0	699	78	3	22444	STEAP2,GOSR2,IL17RD
GO:CC	endoplasmic reticulum lumen	GO:0005788	1	0	29	78	1	22444	TXNDC12
GO:CC	ubiquitin ligase complex	GO:0000151	1	0	167	78	2	22444	BTRC,CUL9
GO:CC	DNA-directed RNA polymerase complex	GO:0000428	1	0	71	78	1	22444	PAF1
GO:CC	acrosomal vesicle	GO:0001669	1	0	60	78	1	22444	ABHD2
GO:CC	ruffle	GO:0001726	1	0	88	78	1	22444	APPL1
GO:CC	cellular_component	GO:0005575	1	0	12489	78	49	22444	ATP13A3,DKK2,RFC1,WDR19,DENND1A,LOC105098979,TTC7B,CRIP2,TEDC1,STEAP2,CFAP69,MACC1,ITGB8,PAF1,MED29,RPS16,SUPT5H,TIMM50,SYT3,SHANK1,CLEC11A,EIF3M,INSC,GAB2,NARS2,BTRC,RAB3B,TXNDC12,WDPCP,NPEPPS,DOC2B,GOSR2,WNT9B,WNT3,IL17RD,APPL1,ZNF318,SLC22A7,TTBK1,DNPH1,CUL9,PTK7,GRM4,NOTCH3,SGCZ,ABHD2,RLBP1,FANCI,POLG
GO:CC	extracellular region	GO:0005576	1	0	944	78	4	22444	DKK2,CLEC11A,WNT9B,WNT3
GO:CC	extracellular space	GO:0005615	1	0	502	78	1	22444	DKK2
GO:CC	intracellular anatomical structure	GO:0005622	1	0	9023	78	38	22444	RFC1,DENND1A,LOC105098979,TTC7B,CRIP2,TEDC1,STEAP2,CFAP69,MACC1,PAF1,MED29,RPS16,SUPT5H,TIMM50,SYT3,EIF3M,INSC,GAB2,NARS2,BTRC,RAB3B,TXNDC12,WDPCP,NPEPPS,DOC2B,GOSR2,IL17RD,APPL1,ZNF318,TTBK1,DNPH1,CUL9,GRM4,NOTCH3,ABHD2,RLBP1,FANCI,POLG
GO:CC	nucleus	GO:0005634	1	0	4795	78	15	22444	RFC1,LOC105098979,PAF1,MED29,SUPT5H,NARS2,BTRC,IL17RD,APPL1,ZNF318,TTBK1,DNPH1,NOTCH3,RLBP1,FANCI
GO:CC	nucleoplasm	GO:0005654	1	0	2361	78	11	22444	RFC1,LOC105098979,PAF1,SUPT5H,NARS2,IL17RD,ZNF318,TTBK1,NOTCH3,RLBP1,FANCI
GO:CC	endoplasmic reticulum membrane	GO:0005789	1	0	289	78	1	22444	GOSR2
GO:CC	replication fork	GO:0005657	1	0	45	78	1	22444	RFC1
GO:CC	chromosome	GO:0005694	1	0	738	78	1	22444	RFC1
GO:CC	mitochondrion	GO:0005739	1	0	858	78	4	22444	MACC1,TIMM50,NARS2,POLG
GO:CC	mitochondrial envelope	GO:0005740	1	0	321	78	1	22444	TIMM50
GO:CC	mitochondrial inner membrane	GO:0005743	1	0	191	78	1	22444	TIMM50
GO:CC	TIM23 mitochondrial import inner membrane translocase complex	GO:0005744	1	0	6	78	1	22444	TIMM50
GO:CC	mitochondrial matrix	GO:0005759	1	0	137	78	1	22444	POLG
GO:CC	gamma DNA polymerase complex	GO:0005760	1	0	3	78	1	22444	POLG
GO:CC	endosome	GO:0005768	1	0	404	78	3	22444	STEAP2,SYT3,APPL1
GO:CC	early endosome	GO:0005769	1	0	156	78	2	22444	STEAP2,APPL1
GO:CC	endoplasmic reticulum	GO:0005783	1	0	756	78	2	22444	TXNDC12,GOSR2
GO:CC	DNA replication factor C complex	GO:0005663	1	0	4	78	1	22444	RFC1
GO:CC	microtubule cytoskeleton	GO:0015630	1	0	795	78	2	22444	TEDC1,RLBP1
GO:CC	dystrophin-associated glycoprotein complex	GO:0016010	1	0	14	78	1	22444	SGCZ
GO:CC	dystroglycan complex	GO:0016011	1	0	9	78	1	22444	SGCZ
GO:CC	extracellular matrix	GO:0031012	1	0	193	78	1	22444	WNT3
GO:CC	organelle membrane	GO:0031090	1	0	1165	78	6	22444	DENND1A,STEAP2,TIMM50,RAB3B,GOSR2,APPL1
GO:CC	intrinsic component of membrane	GO:0031224	1	0	2531	78	8	22444	ATP13A3,STEAP2,ITGB8,RAB3B,SLC22A7,GRM4,NOTCH3,SGCZ
GO:CC	anchored component of membrane	GO:0031225	1	0	43	78	1	22444	RAB3B
GO:CC	intrinsic component of plasma membrane	GO:0031226	1	0	609	78	2	22444	ITGB8,GRM4
GO:CC	intrinsic component of Golgi membrane	GO:0031228	1	0	23	78	1	22444	STEAP2
GO:CC	cell leading edge	GO:0031252	1	0	191	78	1	22444	APPL1
GO:CC	intrinsic component of organelle membrane	GO:0031300	1	0	178	78	2	22444	STEAP2,RAB3B
GO:CC	integral component of organelle membrane	GO:0031301	1	0	167	78	1	22444	STEAP2
GO:CC	Elg1 RFC-like complex	GO:0031391	1	0	3	78	1	22444	RFC1
GO:CC	intraciliary transport particle A	GO:0030991	1	0	5	78	1	22444	WDR19
GO:CC	cytoplasmic vesicle	GO:0031410	1	0	795	78	7	22444	DENND1A,STEAP2,SYT3,RAB3B,APPL1,GRM4,ABHD2
GO:CC	motile cilium	GO:0031514	1	0	128	78	3	22444	WDR19,CFAP69,ABHD2
GO:CC	mitochondrial membrane	GO:0031966	1	0	291	78	1	22444	TIMM50
GO:CC	organelle envelope	GO:0031967	1	0	546	78	1	22444	TIMM50
GO:CC	membrane-enclosed lumen	GO:0031974	1	0	3201	78	13	22444	RFC1,LOC105098979,PAF1,SUPT5H,NARS2,TXNDC12,IL17RD,ZNF318,TTBK1,NOTCH3,RLBP1,FANCI,POLG
GO:CC	envelope	GO:0031975	1	0	546	78	1	22444	TIMM50
GO:CC	nuclear lumen	GO:0031981	1	0	3018	78	11	22444	RFC1,LOC105098979,PAF1,SUPT5H,NARS2,IL17RD,ZNF318,TTBK1,NOTCH3,RLBP1,FANCI
GO:CC	vesicle	GO:0031982	1	0	872	78	7	22444	DENND1A,STEAP2,SYT3,RAB3B,APPL1,GRM4,ABHD2
GO:CC	organelle subcompartment	GO:0031984	1	0	429	78	1	22444	GOSR2
GO:CC	early phagosome	GO:0032009	1	0	7	78	1	22444	APPL1
GO:CC	DSIF complex	GO:0032044	1	0	2	78	1	22444	SUPT5H
GO:CC	cullin-RING ubiquitin ligase complex	GO:0031461	1	0	101	78	2	22444	BTRC,CUL9
GO:CC	intraciliary transport particle	GO:0030990	1	0	18	78	1	22444	WDR19
GO:CC	RNA polymerase complex	GO:0030880	1	0	73	78	1	22444	PAF1
GO:CC	synaptic vesicle membrane	GO:0030672	1	0	23	78	1	22444	RAB3B
GO:CC	sarcoglycan complex	GO:0016012	1	0	8	78	1	22444	SGCZ
GO:CC	membrane	GO:0016020	1	0	5071	78	20	22444	ATP13A3,DENND1A,TTC7B,STEAP2,ITGB8,TIMM50,SYT3,SHANK1,INSC,GAB2,RAB3B,DOC2B,GOSR2,APPL1,SLC22A7,PTK7,GRM4,NOTCH3,SGCZ,ABHD2
GO:CC	integral component of membrane	GO:0016021	1	0	2474	78	7	22444	ATP13A3,STEAP2,ITGB8,SLC22A7,GRM4,NOTCH3,SGCZ
GO:CC	basolateral plasma membrane	GO:0016323	1	0	104	78	1	22444	SLC22A7
GO:CC	RNA polymerase II, holoenzyme	GO:0016591	1	0	55	78	1	22444	PAF1
GO:CC	mediator complex	GO:0016592	1	0	32	78	1	22444	MED29
GO:CC	Cdc73/Paf1 complex	GO:0016593	1	0	7	78	1	22444	PAF1
GO:CC	SCF ubiquitin ligase complex	GO:0019005	1	0	24	78	1	22444	BTRC
GO:CC	organelle inner membrane	GO:0019866	1	0	215	78	1	22444	TIMM50
GO:CC	cell junction	GO:0030054	1	0	895	78	4	22444	DENND1A,SHANK1,RAB3B,PTK7
GO:CC	transport vesicle	GO:0030133	1	0	114	78	2	22444	STEAP2,RAB3B
GO:CC	coated vesicle	GO:0030135	1	0	86	78	2	22444	DENND1A,STEAP2
GO:CC	clathrin-coated vesicle	GO:0030136	1	0	58	78	2	22444	DENND1A,STEAP2
GO:CC	endocytic vesicle	GO:0030139	1	0	94	78	1	22444	APPL1
GO:CC	trans-Golgi network transport vesicle	GO:0030140	1	0	15	78	1	22444	STEAP2
GO:CC	secretory granule	GO:0030141	1	0	152	78	1	22444	ABHD2
GO:CC	integral component of Golgi membrane	GO:0030173	1	0	21	78	1	22444	STEAP2
GO:CC	external encapsulating structure	GO:0030312	1	0	194	78	1	22444	WNT3
GO:CC	dendrite	GO:0030425	1	0	156	78	2	22444	DENND1A,SHANK1
GO:CC	transport vesicle membrane	GO:0030658	1	0	41	78	1	22444	RAB3B
GO:CC	cytoplasmic vesicle membrane	GO:0030659	1	0	268	78	3	22444	DENND1A,RAB3B,APPL1
GO:CC	coated vesicle membrane	GO:0030662	1	0	42	78	1	22444	DENND1A
GO:CC	clathrin-coated vesicle membrane	GO:0030665	1	0	19	78	1	22444	DENND1A
source	term_name	term_id	adjusted_p_value	negative_log10_of_adjusted_p_value	term_size	query_size	intersection_size	effective_domain_size	intersections
KEGG	Hippo signaling pathway	KEGG:04390	0.0856723	1.06716	64	78	3	22444	BTRC,YWHAE,WNT3
KEGG	Wnt signaling pathway	KEGG:04310	0.0936276	1.0286	66	78	3	22444	DKK2,BTRC,WNT3
KEGG	Hedgehog signaling pathway	KEGG:04340	0.116383	0.934111	19	78	2	22444	SPOPL,BTRC
KEGG	Mineral absorption	KEGG:04978	0.288831	0.539356	30	78	2	22444	STEAP1,STEAP2
KEGG	Oocyte meiosis	KEGG:04114	0.997608	0.00104026	57	78	2	22444	BTRC,YWHAE
KEGG	KEGG root term	KEGG:00000	1	0	3858	78	21	22444	DKK2,RFC1,SPOPL,LOC105098979,STEAP1,STEAP2,ITGB8,ZFP36,RPS16,SUPT5H,NARS2,BTRC,TXNDC12,YWHAE,GOSR2,WNT3,HESX1,APPL1,SLC22A7,SRF,GRM4
KEGG	Glutathione metabolism	KEGG:00480	1	0	37	78	1	22444	TXNDC12
KEGG	Aminoacyl-tRNA biosynthesis	KEGG:00970	1	0	31	78	1	22444	NARS2
KEGG	Metabolic pathways	KEGG:01100	1	0	799	78	1	22444	TXNDC12
KEGG	Ribosome	KEGG:03010	1	0	86	78	1	22444	RPS16
KEGG	DNA replication	KEGG:03030	1	0	23	78	1	22444	RFC1
KEGG	Viral life cycle - HIV-1	KEGG:03250	1	0	25	78	1	22444	SUPT5H
KEGG	Mismatch repair	KEGG:03430	1	0	16	78	1	22444	RFC1
KEGG	MAPK signaling pathway	KEGG:04010	1	0	118	78	1	22444	SRF
KEGG	cGMP-PKG signaling pathway	KEGG:04022	1	0	70	78	1	22444	SRF
KEGG	Phospholipase D signaling pathway	KEGG:04072	1	0	68	78	1	22444	GRM4
KEGG	Neuroactive ligand-receptor interaction	KEGG:04080	1	0	172	78	1	22444	GRM4
KEGG	Cell cycle	KEGG:04110	1	0	75	78	1	22444	YWHAE
KEGG	Ubiquitin mediated proteolysis	KEGG:04120	1	0	70	78	1	22444	BTRC
KEGG	SNARE interactions in vesicular transport	KEGG:04130	1	0	23	78	1	22444	GOSR2
KEGG	mTOR signaling pathway	KEGG:04150	1	0	75	78	1	22444	WNT3
KEGG	PI3K-Akt signaling pathway	KEGG:04151	1	0	154	78	2	22444	ITGB8,YWHAE
KEGG	Nucleotide excision repair	KEGG:03420	1	0	26	78	1	22444	RFC1
KEGG	Longevity regulating pathway	KEGG:04211	1	0	43	78	1	22444	APPL1
KEGG	Cellular senescence	KEGG:04218	1	0	65	78	1	22444	BTRC
KEGG	ECM-receptor interaction	KEGG:04512	1	0	30	78	1	22444	ITGB8
KEGG	Hepatocellular carcinoma	KEGG:05225	1	0	76	78	1	22444	WNT3
KEGG	Gastric cancer	KEGG:05226	1	0	58	78	1	22444	WNT3
KEGG	Hypertrophic cardiomyopathy	KEGG:05410	1	0	42	78	1	22444	ITGB8
KEGG	Arrhythmogenic right ventricular cardiomyopathy	KEGG:05412	1	0	34	78	1	22444	ITGB8
KEGG	Dilated cardiomyopathy	KEGG:05414	1	0	43	78	1	22444	ITGB8
KEGG	Breast cancer	KEGG:05224	1	0	55	78	1	22444	WNT3
KEGG	Focal adhesion	KEGG:04510	1	0	83	78	1	22444	ITGB8
KEGG	Basal cell carcinoma	KEGG:05217	1	0	24	78	1	22444	WNT3
KEGG	MicroRNAs in cancer	KEGG:05206	1	0	77	78	1	22444	WNT3
KEGG	Cell adhesion molecules	KEGG:04514	1	0	66	78	1	22444	ITGB8
KEGG	Signaling pathways regulating pluripotency of stem cells	KEGG:04550	1	0	59	78	2	22444	WNT3,HESX1
KEGG	NOD-like receptor signaling pathway	KEGG:04621	1	0	78	78	1	22444	YWHAE
KEGG	Circadian rhythm	KEGG:04710	1	0	16	78	1	22444	BTRC
KEGG	Neurotrophin signaling pathway	KEGG:04722	1	0	50	78	1	22444	YWHAE
KEGG	Glutamatergic synapse	KEGG:04724	1	0	44	78	1	22444	GRM4
KEGG	Taste transduction	KEGG:04742	1	0	36	78	1	22444	GRM4
KEGG	Regulation of actin cytoskeleton	KEGG:04810	1	0	102	78	2	22444	LOC105098979,ITGB8
KEGG	Melanogenesis	KEGG:04916	1	0	35	78	1	22444	WNT3
KEGG	Cushing syndrome	KEGG:04934	1	0	62	78	1	22444	WNT3
KEGG	Colorectal cancer	KEGG:05210	1	0	42	78	1	22444	APPL1
KEGG	Bile secretion	KEGG:04976	1	0	37	78	1	22444	SLC22A7
KEGG	Pathways of neurodegeneration - multiple diseases	KEGG:05022	1	0	235	78	2	22444	DKK2,WNT3
KEGG	Hepatitis C	KEGG:05160	1	0	70	78	1	22444	YWHAE
KEGG	Human papillomavirus infection	KEGG:05165	1	0	144	78	2	22444	ITGB8,WNT3
KEGG	Human T-cell leukemia virus 1 infection	KEGG:05166	1	0	105	78	2	22444	ZFP36,SRF
KEGG	Kaposi sarcoma-associated herpesvirus infection	KEGG:05167	1	0	73	78	1	22444	ZFP36
KEGG	Human immunodeficiency virus 1 infection	KEGG:05170	1	0	90	78	1	22444	BTRC
KEGG	Coronavirus disease - COVID-19	KEGG:05171	1	0	121	78	1	22444	RPS16
KEGG	Pathways in cancer	KEGG:05200	1	0	228	78	2	22444	WNT3,APPL1
KEGG	Viral carcinogenesis	KEGG:05203	1	0	84	78	2	22444	YWHAE,SRF
KEGG	Proteoglycans in cancer	KEGG:05205	1	0	84	78	1	22444	WNT3
KEGG	Alzheimer disease	KEGG:05010	1	0	198	78	2	22444	DKK2,WNT3
source	term_name	term_id	adjusted_p_value	negative_log10_of_adjusted_p_value	term_size	query_size	intersection_size	effective_domain_size	intersections
HP	Abnormal morphology of female internal genitalia	HP:0000008	0.0442146	1.35443	462	78	9	22444	WDR19,DLL3,WDPCP,WNT9B,WNT3,IL17RD,HESX1,FANCI,POLG
HP	Abnormal internal genitalia	HP:0000812	0.0840432	1.0755	502	78	9	22444	WDR19,DLL3,WDPCP,WNT9B,WNT3,IL17RD,HESX1,FANCI,POLG
HP	Abnormality of the female genitalia	HP:0010460	0.163768	0.785772	548	78	9	22444	WDR19,DLL3,WDPCP,WNT9B,WNT3,IL17RD,HESX1,FANCI,POLG
HP	Abnormal tracheal morphology	HP:0002778	0.231975	0.634558	148	78	5	22444	WNT9B,WNT3,HESX1,NOTCH3,FANCI
HP	Tracheoesophageal fistula	HP:0002575	0.306602	0.513425	85	78	4	22444	WNT9B,HESX1,NOTCH3,FANCI
HP	Finger syndactyly	HP:0006101	0.602935	0.219729	182	78	5	22444	WDR19,DLL3,BTRC,WDPCP,FANCI
HP	Color vision defect	HP:0000551	0.999591	0.000177523	116	78	4	22444	IL17RD,HESX1,RLBP1,POLG
HP	Broad toe	HP:0001837	1	0	126	78	1	22444	WDPCP
HP	Vestibular dysfunction	HP:0001751	1	0	131	78	3	22444	RFC1,NARS2,POLG
HP	Abnormal foot morphology	HP:0001760	1	0	1395	78	6	22444	WDR19,WDPCP,IL17RD,HESX1,FANCI,POLG
HP	Pes cavus	HP:0001761	1	0	329	78	3	22444	IL17RD,HESX1,POLG
HP	Pes planus	HP:0001763	1	0	322	78	3	22444	IL17RD,HESX1,FANCI
HP	Toe syndactyly	HP:0001770	1	0	225	78	2	22444	WDR19,FANCI
HP	Progressive cerebellar ataxia	HP:0002073	1	0	81	78	1	22444	RFC1
HP	Abnormality of the hallux	HP:0001844	1	0	223	78	1	22444	WDPCP
HP	Short foot	HP:0001773	1	0	128	78	1	22444	WDR19
HP	Asplenia	HP:0001746	1	0	81	78	1	22444	WNT3
HP	Abnormality of toe	HP:0001780	1	0	691	78	3	22444	WDR19,WDPCP,FANCI
HP	Weight loss	HP:0001824	1	0	294	78	2	22444	FANCI,POLG
HP	Genital tract atresia	HP:0001827	1	0	15	78	1	22444	WNT3
HP	Foot polydactyly	HP:0001829	1	0	117	78	1	22444	WDR19
HP	Postaxial foot polydactyly	HP:0001830	1	0	56	78	1	22444	WDR19
HP	Abnormality of extrapyramidal motor function	HP:0002071	1	0	256	78	2	22444	NOTCH3,POLG
HP	Abnormality of blood and blood-forming tissues	HP:0001871	1	0	1296	78	5	22444	WDR19,APPL1,NOTCH3,FANCI,POLG
HP	Chorea	HP:0002072	1	0	272	78	2	22444	TIMM50,POLG
HP	Hypothermia	HP:0002045	1	0	37	78	1	22444	HESX1
HP	Dysdiadochokinesis	HP:0002075	1	0	47	78	1	22444	RFC1
HP	Abnormality of the spleen	HP:0001743	1	0	548	78	1	22444	WNT3
HP	Abnormal cardiac septum morphology	HP:0001671	1	0	654	78	3	22444	WDPCP,NOTCH3,FANCI
HP	Complete atrioventricular canal defect	HP:0001674	1	0	14	78	1	22444	WDPCP
HP	Abnormal aortic morphology	HP:0001679	1	0	391	78	2	22444	WDPCP,FANCI
HP	Coarctation of aorta	HP:0001680	1	0	123	78	1	22444	WDPCP
HP	Angina pectoris	HP:0001681	1	0	31	78	1	22444	ATP13A3
HP	Subvalvular aortic stenosis	HP:0001682	1	0	18	78	1	22444	WDPCP
HP	Intention tremor	HP:0002080	1	0	91	78	1	22444	RFC1
HP	Atrial arrhythmia	HP:0001692	1	0	75	78	1	22444	POLG
HP	Hypoplasia of the corpus callosum	HP:0002079	1	0	498	78	1	22444	NARS2
HP	Abnormal right ventricle morphology	HP:0001707	1	0	51	78	1	22444	ATP13A3
HP	Right ventricular failure	HP:0001708	1	0	17	78	1	22444	ATP13A3
HP	Conotruncal defect	HP:0001710	1	0	244	78	1	22444	FANCI
HP	Abnormal left ventricle morphology	HP:0001711	1	0	102	78	2	22444	WDPCP,POLG
HP	Left ventricular hypertrophy	HP:0001712	1	0	79	78	1	22444	POLG
HP	Abnormal cardiac ventricle morphology	HP:0001713	1	0	600	78	5	22444	ATP13A3,WDPCP,NOTCH3,FANCI,POLG
HP	Migraine with aura	HP:0002077	1	0	12	78	1	22444	NOTCH3
HP	Migraine	HP:0002076	1	0	106	78	2	22444	NOTCH3,POLG
HP	Ventricular hypertrophy	HP:0001714	1	0	126	78	2	22444	ATP13A3,POLG
HP	Abnormality of the pancreas	HP:0001732	1	0	286	78	3	22444	WDR19,APPL1,NOTCH3
HP	Pancreatic cysts	HP:0001737	1	0	34	78	1	22444	WDR19
HP	Exocrine pancreatic insufficiency	HP:0001738	1	0	64	78	1	22444	APPL1
HP	Abnormality of thrombocytes	HP:0001872	1	0	398	78	1	22444	FANCI
HP	Limb ataxia	HP:0002070	1	0	72	78	2	22444	RFC1,POLG
HP	Neutropenia	HP:0001875	1	0	183	78	1	22444	FANCI
HP	Abnormality of neutrophils	HP:0001874	1	0	274	78	1	22444	FANCI
HP	Abnormal cerebral morphology	HP:0002060	1	0	1899	78	9	22444	PLEKHG2,TIMM50,DLL3,NARS2,WNT3,HESX1,NOTCH3,FANCI,POLG
HP	Tubulointerstitial nephritis	HP:0001970	1	0	22	78	1	22444	WDR19
HP	Organic aciduria	HP:0001992	1	0	76	78	1	22444	POLG
HP	Neonatal hypoglycemia	HP:0001998	1	0	41	78	1	22444	APPL1
HP	Abnormal facial shape	HP:0001999	1	0	1114	78	3	22444	HESX1,NOTCH3,FANCI
HP	Frontal bossing	HP:0002007	1	0	363	78	3	22444	WDR19,TIMM50,FANCI
HP	Morphological central nervous system abnormality	HP:0002011	1	0	2607	78	12	22444	RFC1,PLEKHG2,TIMM50,DLL3,NARS2,WDPCP,WNT3,IL17RD,HESX1,NOTCH3,FANCI,POLG
HP	Abnormality of the abdominal organs	HP:0002012	1	0	1208	78	8	22444	WDR19,WDPCP,WNT3,HESX1,APPL1,NOTCH3,FANCI,POLG
HP	Vomiting	HP:0002013	1	0	292	78	1	22444	POLG
HP	Abnormal tubulointerstitial morphology	HP:0001969	1	0	55	78	1	22444	WDR19
HP	Diarrhea	HP:0002014	1	0	334	78	1	22444	POLG
HP	Nausea and vomiting	HP:0002017	1	0	477	78	1	22444	POLG
HP	Nausea	HP:0002018	1	0	83	78	1	22444	POLG
HP	Constipation	HP:0002019	1	0	370	78	2	22444	HESX1,POLG
HP	Gastroesophageal reflux	HP:0002020	1	0	431	78	1	22444	POLG
HP	Anal atresia	HP:0002023	1	0	133	78	2	22444	WNT3,FANCI
HP	Malabsorption	HP:0002024	1	0	211	78	1	22444	POLG
HP	Abdominal pain	HP:0002027	1	0	301	78	1	22444	POLG
HP	Abnormal esophagus morphology	HP:0002031	1	0	207	78	4	22444	WNT9B,HESX1,NOTCH3,FANCI
HP	Esophageal atresia	HP:0002032	1	0	28	78	1	22444	HESX1
HP	Dysphagia	HP:0002015	1	0	475	78	2	22444	NOTCH3,POLG
HP	Thrombocytopenia	HP:0001873	1	0	342	78	1	22444	FANCI
HP	Abnormal scalp morphology	HP:0001965	1	0	364	78	1	22444	NOTCH3
HP	Palpitations	HP:0001962	1	0	75	78	1	22444	POLG
HP	Cerebral atrophy	HP:0002059	1	0	712	78	2	22444	TIMM50,POLG
HP	Abnormal erythrocyte morphology	HP:0001877	1	0	590	78	3	22444	APPL1,FANCI,POLG
HP	Abnormal leukocyte morphology	HP:0001881	1	0	556	78	1	22444	FANCI
HP	Leukopenia	HP:0001882	1	0	118	78	1	22444	FANCI
HP	Abnormal bleeding	HP:0001892	1	0	457	78	1	22444	NOTCH3
HP	Anemia	HP:0001903	1	0	544	78	2	22444	FANCI,POLG
HP	Bilateral tonic-clonic seizure	HP:0002069	1	0	305	78	1	22444	POLG
HP	Abnormal granulocyte morphology	HP:0001911	1	0	310	78	1	22444	FANCI
HP	Sideroblastic anemia	HP:0001924	1	0	33	78	1	22444	FANCI
HP	Lower limb spasticity	HP:0002061	1	0	215	78	1	22444	POLG
HP	Right ventricular hypertrophy	HP:0001667	1	0	24	78	1	22444	ATP13A3
HP	Gait ataxia	HP:0002066	1	0	200	78	2	22444	RFC1,POLG
HP	Rigidity	HP:0002063	1	0	180	78	1	22444	POLG
HP	Acidosis	HP:0001941	1	0	351	78	3	22444	TIMM50,NARS2,POLG
HP	Hypoglycemia	HP:0001943	1	0	234	78	3	22444	WNT9B,HESX1,APPL1
HP	Ketosis	HP:0001946	1	0	59	78	1	22444	POLG
HP	Alkalosis	HP:0001948	1	0	27	78	1	22444	NARS2
HP	Glucose intolerance	HP:0001952	1	0	408	78	5	22444	HESX1,APPL1,NOTCH3,RLBP1,POLG
HP	Nonketotic hypoglycemia	HP:0001958	1	0	13	78	1	22444	WNT9B
HP	Polydipsia	HP:0001959	1	0	43	78	1	22444	HESX1
HP	Bradykinesia	HP:0002067	1	0	99	78	1	22444	POLG
HP	Abnormality of metabolism/homeostasis	HP:0001939	1	0	2318	78	11	22444	WDR19,TIMM50,NARS2,GOSR2,WNT9B,HESX1,APPL1,NOTCH3,RLBP1,FANCI,POLG
HP	Patent ductus arteriosus	HP:0001643	1	0	311	78	3	22444	WDPCP,NOTCH3,FANCI
HP	Patent foramen ovale	HP:0001655	1	0	95	78	1	22444	FANCI
HP	Myoclonus	HP:0001336	1	0	345	78	2	22444	GOSR2,POLG
HP	Tremor	HP:0001337	1	0	554	78	5	22444	RFC1,GOSR2,IL17RD,HESX1,POLG
HP	Cerebral hemorrhage	HP:0001342	1	0	59	78	1	22444	NOTCH3
HP	Absent speech	HP:0001344	1	0	336	78	1	22444	TIMM50
HP	Hyperreflexia	HP:0001347	1	0	721	78	4	22444	TIMM50,NARS2,RLBP1,FANCI
HP	Facial diplegia	HP:0001349	1	0	41	78	1	22444	POLG
HP	Holoprosencephaly	HP:0001360	1	0	71	78	1	22444	HESX1
HP	Craniosynostosis	HP:0001363	1	0	160	78	1	22444	WDR19
HP	Abnormal joint morphology	HP:0001367	1	0	1053	78	4	22444	WDR19,DLL3,NOTCH3,FANCI
HP	Flexion contracture	HP:0001371	1	0	725	78	2	22444	RFC1,DLL3
HP	Bimanual synkinesia	HP:0001335	1	0	31	78	2	22444	IL17RD,HESX1
HP	Joint dislocation	HP:0001373	1	0	341	78	1	22444	FANCI
HP	Joint hypermobility	HP:0001382	1	0	356	78	2	22444	WDR19,NOTCH3
HP	Abnormal hip joint morphology	HP:0001384	1	0	318	78	2	22444	WDR19,FANCI
HP	Hip dysplasia	HP:0001385	1	0	197	78	1	22444	WDR19
HP	Abnormality of the liver	HP:0001392	1	0	990	78	6	22444	WDR19,WDPCP,HESX1,APPL1,FANCI,POLG
HP	Cirrhosis	HP:0001394	1	0	141	78	1	22444	POLG
HP	Hepatic fibrosis	HP:0001395	1	0	131	78	2	22444	WDR19,WDPCP
HP	Cholestasis	HP:0001396	1	0	252	78	1	22444	HESX1
HP	Hepatic steatosis	HP:0001397	1	0	139	78	1	22444	POLG
HP	Hepatic failure	HP:0001399	1	0	134	78	1	22444	POLG
HP	Macrovesicular hepatic steatosis	HP:0001403	1	0	12	78	1	22444	POLG
HP	Limitation of joint mobility	HP:0001376	1	0	389	78	1	22444	NOTCH3
HP	Hepatic cysts	HP:0001407	1	0	22	78	1	22444	WDR19
HP	Dystonia	HP:0001332	1	0	533	78	1	22444	PLEKHG2
HP	Specific learning disability	HP:0001328	1	0	253	78	1	22444	NOTCH3
HP	Hyporeflexia	HP:0001265	1	0	360	78	4	22444	RFC1,NARS2,HESX1,POLG
HP	Choreoathetosis	HP:0001266	1	0	101	78	2	22444	TIMM50,POLG
HP	Mental deterioration	HP:0001268	1	0	309	78	2	22444	NOTCH3,POLG
HP	Motor delay	HP:0001270	1	0	785	78	2	22444	TIMM50,NOTCH3
HP	Cerebellar atrophy	HP:0001272	1	0	370	78	3	22444	RFC1,NARS2,POLG
HP	Abnormal corpus callosum morphology	HP:0001273	1	0	888	78	4	22444	NARS2,WNT3,HESX1,FANCI
HP	Agenesis of corpus callosum	HP:0001274	1	0	301	78	4	22444	NARS2,WNT3,HESX1,FANCI
HP	Hypertonia	HP:0001276	1	0	1054	78	4	22444	TIMM50,NARS2,NOTCH3,POLG
HP	Syncope	HP:0001279	1	0	103	78	1	22444	ATP13A3
HP	Areflexia	HP:0001284	1	0	261	78	5	22444	RFC1,TIMM50,NARS2,GOSR2,POLG
HP	Absent septum pellucidum	HP:0001331	1	0	109	78	3	22444	WNT3,HESX1,FANCI
HP	Gait disturbance	HP:0001288	1	0	1093	78	6	22444	RFC1,GOSR2,IL17RD,HESX1,NOTCH3,POLG
HP	Generalized hypotonia	HP:0001290	1	0	939	78	5	22444	PLEKHG2,TIMM50,NARS2,NOTCH3,POLG
HP	Abnormal cranial nerve morphology	HP:0001291	1	0	260	78	2	22444	NARS2,POLG
HP	Stroke	HP:0001297	1	0	146	78	1	22444	NOTCH3
HP	Encephalopathy	HP:0001298	1	0	269	78	2	22444	TIMM50,NOTCH3
HP	Parkinsonism	HP:0001300	1	0	120	78	2	22444	NOTCH3,POLG
HP	Dysmetria	HP:0001310	1	0	160	78	2	22444	RFC1,POLG
HP	Abnormal nervous system electrophysiology	HP:0001311	1	0	613	78	2	22444	TIMM50,POLG
HP	Reduced tendon reflexes	HP:0001315	1	0	526	78	6	22444	RFC1,TIMM50,NARS2,GOSR2,HESX1,POLG
HP	Abnormal cerebellum morphology	HP:0001317	1	0	873	78	6	22444	RFC1,NARS2,HESX1,NOTCH3,FANCI,POLG
HP	Muscle weakness	HP:0001324	1	0	920	78	7	22444	ATP13A3,RFC1,TIMM50,NARS2,IL17RD,HESX1,POLG
HP	Confusion	HP:0001289	1	0	65	78	1	22444	NOTCH3
HP	Bile duct proliferation	HP:0001408	1	0	20	78	1	22444	POLG
HP	Decreased liver function	HP:0001410	1	0	182	78	1	22444	POLG
HP	Micronodular cirrhosis	HP:0001413	1	0	21	78	1	22444	POLG
HP	Abnormality of the nail	HP:0001597	1	0	448	78	1	22444	WDR19
HP	Abnormality of the larynx	HP:0001600	1	0	182	78	1	22444	WNT3
HP	Abnormality of the voice	HP:0001608	1	0	483	78	4	22444	IL17RD,HESX1,NOTCH3,POLG
HP	Nasal speech	HP:0001611	1	0	147	78	1	22444	POLG
HP	Dysphonia	HP:0001618	1	0	112	78	2	22444	NOTCH3,POLG
HP	Weak voice	HP:0001621	1	0	23	78	1	22444	POLG
HP	Abnormality of the cardiovascular system	HP:0001626	1	0	2457	78	12	22444	ATP13A3,WDR19,DLL3,WDPCP,WNT9B,WNT3,IL17RD,HESX1,NOTCH3,RLBP1,FANCI,POLG
HP	Abnormal heart morphology	HP:0001627	1	0	1332	78	5	22444	ATP13A3,WDPCP,NOTCH3,FANCI,POLG
HP	Ventricular septal defect	HP:0001629	1	0	437	78	2	22444	NOTCH3,FANCI
HP	Atrial septal defect	HP:0001631	1	0	426	78	1	22444	FANCI
HP	Abnormal hair morphology	HP:0001595	1	0	1180	78	5	22444	WDR19,TIMM50,WDPCP,HESX1,NOTCH3
HP	Abnormal mitral valve morphology	HP:0001633	1	0	130	78	1	22444	POLG
HP	Tetralogy of Fallot	HP:0001636	1	0	174	78	1	22444	FANCI
HP	Abnormal myocardium morphology	HP:0001637	1	0	515	78	2	22444	FANCI,POLG
HP	Cardiomyopathy	HP:0001638	1	0	489	78	2	22444	FANCI,POLG
HP	Hypertrophic cardiomyopathy	HP:0001639	1	0	260	78	1	22444	FANCI
HP	Abnormality of the respiratory system	HP:0002086	1	0	1893	78	10	22444	ATP13A3,RFC1,WDR19,DLL3,WNT9B,WNT3,HESX1,NOTCH3,FANCI,POLG
HP	Dilated cardiomyopathy	HP:0001644	1	0	145	78	1	22444	POLG
HP	Abnormal aortic valve morphology	HP:0001646	1	0	151	78	2	22444	NOTCH3,FANCI
HP	Bicuspid aortic valve	HP:0001647	1	0	95	78	1	22444	NOTCH3
HP	Mitral regurgitation	HP:0001653	1	0	135	78	1	22444	POLG
HP	Abnormal heart valve morphology	HP:0001654	1	0	312	78	3	22444	NOTCH3,FANCI,POLG
HP	Mitral valve prolapse	HP:0001634	1	0	105	78	1	22444	POLG
HP	Abnormality of the integument	HP:0001574	1	0	2383	78	8	22444	WDR19,TIMM50,WDPCP,IL17RD,HESX1,NOTCH3,RLBP1,FANCI
HP	Fetal polyuria	HP:0001563	1	0	11	78	1	22444	WNT9B
HP	Oligohydramnios	HP:0001562	1	0	148	78	2	22444	WNT9B,FANCI
HP	Microvesicular hepatic steatosis	HP:0001414	1	0	15	78	1	22444	POLG
HP	Abnormality of the musculature of the hand	HP:0001421	1	0	98	78	1	22444	POLG
HP	Heterogeneous	HP:0001425	1	0	202	78	1	22444	POLG
HP	Abnormality of the shoulder girdle musculature	HP:0001435	1	0	123	78	1	22444	POLG
HP	Abnormal abdomen morphology	HP:0001438	1	0	707	78	2	22444	WDR19,POLG
HP	Abnormality of the musculature of the upper limbs	HP:0001446	1	0	225	78	1	22444	POLG
HP	Subcutaneous nodule	HP:0001482	1	0	78	78	1	22444	NOTCH3
HP	Broad finger	HP:0001500	1	0	166	78	1	22444	WDR19
HP	Growth abnormality	HP:0001507	1	0	2423	78	11	22444	WDR19,TIMM50,DLL3,WDPCP,IL17RD,HESX1,APPL1,NOTCH3,RLBP1,FANCI,POLG
HP	Failure to thrive	HP:0001508	1	0	951	78	3	22444	TIMM50,HESX1,POLG
HP	Growth delay	HP:0001510	1	0	1686	78	8	22444	WDR19,DLL3,WDPCP,IL17RD,HESX1,APPL1,NOTCH3,FANCI
HP	Intrauterine growth retardation	HP:0001511	1	0	522	78	3	22444	DLL3,APPL1,FANCI
HP	Obesity	HP:0001513	1	0	404	78	5	22444	WDPCP,IL17RD,HESX1,APPL1,RLBP1
HP	Large for gestational age	HP:0001520	1	0	46	78	1	22444	APPL1
HP	Death in infancy	HP:0001522	1	0	189	78	2	22444	DLL3,HESX1
HP	Slender build	HP:0001533	1	0	26	78	2	22444	TIMM50,POLG
HP	Umbilical hernia	HP:0001537	1	0	272	78	4	22444	DLL3,HESX1,NOTCH3,FANCI
HP	Gastroschisis	HP:0001543	1	0	3	78	1	22444	WNT3
HP	Abnormal rib cage morphology	HP:0001547	1	0	354	78	4	22444	WDR19,DLL3,WNT3,NOTCH3
HP	Abnormal ileum morphology	HP:0001549	1	0	66	78	1	22444	FANCI
HP	Abnormal umbilicus morphology	HP:0001551	1	0	279	78	4	22444	DLL3,HESX1,NOTCH3,FANCI
HP	Abnormality of the amniotic fluid	HP:0001560	1	0	385	78	3	22444	WNT9B,WNT3,FANCI
HP	Polyhydramnios	HP:0001561	1	0	238	78	1	22444	WNT3
HP	Bradycardia	HP:0001662	1	0	78	78	1	22444	HESX1
HP	Abnormality of the upper respiratory tract	HP:0002087	1	0	429	78	1	22444	WNT3
HP	Abnormal cerebral ventricle morphology	HP:0002118	1	0	842	78	2	22444	WNT3,FANCI
HP	Pulmonary hypoplasia	HP:0002089	1	0	119	78	2	22444	WNT9B,WNT3
HP	Abnormality of thyroid physiology	HP:0002926	1	0	318	78	3	22444	HESX1,FANCI,POLG
HP	Distal sensory impairment	HP:0002936	1	0	114	78	1	22444	POLG
HP	Hemivertebrae	HP:0002937	1	0	50	78	1	22444	DLL3
HP	Vertebral fusion	HP:0002948	1	0	61	78	3	22444	DLL3,NOTCH3,FANCI
HP	Fused cervical vertebrae	HP:0002949	1	0	26	78	1	22444	FANCI
HP	Autoimmunity	HP:0002960	1	0	189	78	1	22444	POLG
HP	Abnormality of the forearm	HP:0002973	1	0	211	78	1	22444	FANCI
HP	Aplasia/Hypoplasia involving the central nervous system	HP:0002977	1	0	1746	78	8	22444	PLEKHG2,TIMM50,DLL3,NARS2,WNT3,HESX1,FANCI,POLG
HP	Micromelia	HP:0002983	1	0	88	78	1	22444	WDR19
HP	Hypoplasia of the radius	HP:0002984	1	0	38	78	1	22444	FANCI
HP	Abnormality of the ulna	HP:0002997	1	0	149	78	1	22444	FANCI
HP	Abnormality of the musculature	HP:0003011	1	0	2663	78	13	22444	ATP13A3,RFC1,PLEKHG2,TIMM50,DLL3,NARS2,WDPCP,GOSR2,WNT3,IL17RD,HESX1,NOTCH3,POLG
HP	Metaphyseal widening	HP:0003016	1	0	92	78	1	22444	WDR19
HP	Hypoplasia of the ulna	HP:0003022	1	0	51	78	1	22444	FANCI
HP	Short long bone	HP:0003026	1	0	229	78	1	22444	FANCI
HP	Tetraamelia	HP:0003057	1	0	2	78	1	22444	WNT3
HP	Hypercalcemia	HP:0003072	1	0	65	78	1	22444	NOTCH3
HP	Hyperglycemia	HP:0003074	1	0	42	78	1	22444	APPL1
[truncated: 1,352 more rows]
