# Supplementary material for: Assessing genetic diversity and defining signatures of positive selection on the genome of dromedary camels from the southeast of the Arabian Peninsula
Source: Front Vet Sci. 2023 Nov 30;10:1296610. doi: 10.3389/fvets.2023.1296610 (PMC10720651; doi:10.3389/fvets.2023.1296610)
Supplement: Supplementary file 7 [file Table_7.xlsx]

## Sheet: Supp_Table_7
Supplementary Table S7: Functional enriched terms of the genes within the candidate regions based on DAVID online tool
Annotation Cluster 1	Enrichment Score: 1.0411770172285515
Category	Term	Count	%	PValue	Genes	List Total	Pop Hits	Pop Total	Fold Enrichment	Bonferroni	Benjamini	FDR
UP_KW_MOLECULAR_FUNCTION	KW-0010~Activator	3	0.2697841726618705	0.032773121252161176	NOTCH3, SRF, SUPT5H	19	123	7700	9.884467265725288	0.4864684425900079	0.6554624250432235	0.6554624250432235
UP_KW_CELLULAR_COMPONENT	KW-0539~Nucleus	11	0.9892086330935251	0.08607336176996945	NOTCH3, FOXC1, ZFP36, MTA1, RFC1, SRF, PAF1, LOC105093327, SUPT5H, MED29, APPL1	38	1539	9028	1.698095140385076	0.7163657303790574	0.6025135323897861	0.6025135323897861
UP_KW_BIOLOGICAL_PROCESS	KW-0805~Transcription regulation	4	0.3597122302158274	0.14863270347690832	NOTCH3, SRF, SUPT5H, MED29	13	436	3826	2.7000705716302047	0.8765416331904835	0.7073153467013559	0.7073153467013559
UP_KW_BIOLOGICAL_PROCESS	KW-0804~Transcription	4	0.3597122302158274	0.16322661846954367	NOTCH3, SRF, SUPT5H, MED29	13	455	3826	2.5873203719357565	0.9013942742088576	0.7073153467013559	0.7073153467013559
Annotation Cluster 2	Enrichment Score: 0.7972651851603378
Category	Term	Count	%	PValue	Genes	List Total	Pop Hits	Pop Total	Fold Enrichment	Bonferroni	Benjamini	FDR
KEGG_PATHWAY	cdk05224:Breast cancer	4	0.3597122302158274	0.02476337328683847	NOTCH3, WNT9B, WNT3, DLL3	36	147	8141	6.153439153439153	0.8620599799782832	0.8637745751212464	0.8637745751212464
KEGG_PATHWAY	cdk05165:Human papillomavirus infection	4	0.3597122302158274	0.16350862529805565	NOTCH3, WNT9B, ITGB8, WNT3	36	326	8141	2.7747102931152012	0.9999992510446836	1.0	1.0
KEGG_PATHWAY	cdk05200:Pathways in cancer	5	0.44964028776978415	0.18649628784912758	NOTCH3, WNT9B, WNT3, APPL1, DLL3	36	525	8141	2.153703703703704	0.9999999171288084	1.0	1.0
UP_KW_DOMAIN	KW-0732~Signal	7	0.6294964028776978	0.8568772175923863	NOTCH3, SPON1, MTA1, GRM4, WNT9B, IL17RD, WNT3	33	2392	9446	0.8376659572311745	0.9999999748012536	1.0	1.0
Annotation Cluster 3	Enrichment Score: 0.6627987509007793
Category	Term	Count	%	PValue	Genes	List Total	Pop Hits	Pop Total	Fold Enrichment	Bonferroni	Benjamini	FDR
KEGG_PATHWAY	cdk04310:Wnt signaling pathway	4	0.3597122302158274	0.0328015661438448	WNT9B, BTRC, DKK2, WNT3	36	164	8141	5.515582655826558	0.9282649864200575	0.8637745751212464	0.8637745751212464
KEGG_PATHWAY	cdk05010:Alzheimer disease	3	0.2697841726618705	0.5078993846521964	WNT9B, DKK2, WNT3	36	392	8141	1.7306547619047619	1.0	1.0	1.0
KEGG_PATHWAY	cdk05022:Pathways of neurodegeneration - multiple diseases	3	0.2697841726618705	0.6164977282712603	WNT9B, DKK2, WNT3	36	477	8141	1.4222571628232006	1.0	1.0	1.0
Annotation Cluster 4	Enrichment Score: 0.5765161805577887
Category	Term	Count	%	PValue	Genes	List Total	Pop Hits	Pop Total	Fold Enrichment	Bonferroni	Benjamini	FDR
INTERPRO	IPR001680:WD40 repeat	3	0.2697841726618705	0.20760613431286115	WDR19, NBEAL1, BTRC	64	250	18601	3.4876875000000003	1.0	1.0	1.0
SMART	SM00320:WD40	3	0.2697841726618705	0.2976867889825877	WDR19, NBEAL1, BTRC	40	248	8876	2.684274193548387	0.9999999926525878	1.0	1.0
INTERPRO	IPR015943:WD40/YVTN repeat-like-containing domain	3	0.2697841726618705	0.3016141518529337	WDR19, NBEAL1, BTRC	64	325	18601	2.6828365384615385	1.0	1.0	1.0
Annotation Cluster 5	Enrichment Score: 0.44297806077875274
Category	Term	Count	%	PValue	Genes	List Total	Pop Hits	Pop Total	Fold Enrichment	Bonferroni	Benjamini	FDR
UP_SEQ_FEATURE	COMPBIAS:Polar residues	25	2.2482014388489207	0.09205414072160809	NOTCH3, FOXC1, DENND1A, LOC116148192, CRIP3, TTBK1, TIMM50, ZFP36, C26H8ORF48, APPL1, POLG, BRD4, PLEKHG2, RFC1, CLEC11A, SAMD4B, NBEAL1, GAB2, LOC105093327, SUPT5H, IL17RD, PTK7, ZNF318, PAF1, SHANK1	69	5441	19915	1.3261495515796595	0.999410320090646	1.0	1.0
UP_SEQ_FEATURE	COMPBIAS:Basic and acidic residues	16	1.4388489208633095	0.6982869613412456	YWHAE, PLEKHG2, LOC105093907, RFC1, DENND1A, CLEC11A, BAZ2B, LOC116148192, SUPT5H, TTBK1, MTA1, ZNF318, PAF1, APPL1, SHANK1, BRD4	69	4801	19915	0.9618769036643936	1.0	1.0	1.0
UP_SEQ_FEATURE	REGION:Disordered	41	3.6870503597122304	0.729438289409867	YWHAE, NOTCH3, SPON1, FOXC1, SRF, DENND1A, BTF3L4, GTPBP10, LOC116148192, CRIP3, BAZ2B, DNPH1, TTBK1, TMEM121, TIMM50, NPAS3, ZFP36, MTA1, C26H8ORF48, CFAP69, APPL1, POLG, BRD4, FANCI, SYT3, PLEKHG2, LOC105093907, RFC1, CLEC11A, SAMD4B, NBEAL1, GAB2, LOC105093327, SUPT5H, IL17RD, MED29, PTK7, ZNF318, PAF1, SLC22A7, SHANK1	69	12278	19915	0.9638011666914548	1.0	1.0	1.0
Annotation Cluster 6	Enrichment Score: 0.36172143729023465
Category	Term	Count	%	PValue	Genes	List Total	Pop Hits	Pop Total	Fold Enrichment	Bonferroni	Benjamini	FDR
GOTERM_CC_DIRECT	GO:0005576~extracellular region	5	0.44964028776978415	0.1473340686278288	SPON1, CALCB, NXPH2, WNT9B, WNT3	43	579	11858	2.3814114150299233	0.9841418805919225	1.0	1.0
UP_KW_CELLULAR_COMPONENT	KW-0964~Secreted	3	0.2697841726618705	0.6510493505207844	SPON1, WNT9B, WNT3	38	533	9028	1.3372173397847338	0.9999996030862411	1.0	1.0
UP_KW_DOMAIN	KW-0732~Signal	7	0.6294964028776978	0.8568772175923863	NOTCH3, SPON1, MTA1, GRM4, WNT9B, IL17RD, WNT3	33	2392	9446	0.8376659572311745	0.9999999748012536	1.0	1.0
Annotation Cluster 7	Enrichment Score: 0.35153287614973516
Category	Term	Count	%	PValue	Genes	List Total	Pop Hits	Pop Total	Fold Enrichment	Bonferroni	Benjamini	FDR
UP_SEQ_FEATURE	DOMAIN:Ig-like	3	0.2697841726618705	0.3611740563564803	PTK7, LOC105106546, LOC105104545	69	370	19915	2.3401880141010576	0.999999999999999	1.0	1.0
INTERPRO	IPR007110:Immunoglobulin-like domain	3	0.2697841726618705	0.3612238572500174	PTK7, LOC105106546, LOC105104545	64	373	18601	2.337592158176944	1.0	1.0	1.0
INTERPRO	IPR013783:Immunoglobulin-like fold	3	0.2697841726618705	0.6759403915304909	PTK7, LOC105106546, LOC105104545	64	680	18601	1.2822380514705882	1.0	1.0	1.0
Annotation Cluster 8	Enrichment Score: 0.26210728263677924
Category	Term	Count	%	PValue	Genes	List Total	Pop Hits	Pop Total	Fold Enrichment	Bonferroni	Benjamini	FDR
UP_KW_DOMAIN	KW-0812~Transmembrane	17	1.5287769784172662	0.3058956320140567	NOTCH3, SYT3, WIPF1, GOSR2, LOC105104545, EPHX3, IL17RD, TMEM121, TMEM212, GRM4, PTK7, TMEM44, LOC105106546, RPRML, STEAP1, SLC22A7, STEAP2	33	4159	9446	1.1700219312626141	0.962604185504816	0.8981445043984069	0.8981445043984069
UP_KW_DOMAIN	KW-1133~Transmembrane helix	11	0.9892086330935251	0.3978135587054066	NOTCH3, SYT3, TMEM212, GRM4, TMEM44, WIPF1, LOC105106546, LOC105104545, EPHX3, IL17RD, TMEM121	33	2631	9446	1.196756619789687	0.989586930782831	0.8981445043984069	0.8981445043984069
GOTERM_CC_DIRECT	GO:0016021~integral component of membrane	19	1.70863309352518	0.588224373954059	NOTCH3, SYT3, WIPF1, GOSR2, LOC105104545, EPHX3, IL17RD, TMEM121, TIMM50, TMEM212, GRM4, PTK7, TMEM44, LOC105106546, RPRML, ATP13A3, STEAP1, SLC22A7, STEAP2	43	5149	11858	1.01759203638548	0.9999999999042417	1.0	1.0
UP_SEQ_FEATURE	TRANSMEM:Helical	16	1.4388489208633095	0.7363964626526948	SYT3, WIPF1, GOSR2, LOC105104545, EPHX3, TMEM121, TMEM212, PTK7, TMEM44, LOC105106546, ITGB8, RPRML, ATP13A3, STEAP1, SLC22A7, STEAP2	69	4919	19915	0.9388028083945423	1.0	1.0	1.0
UP_KW_CELLULAR_COMPONENT	KW-0472~Membrane	21	1.8884892086330936	0.9280171886324905	NOTCH3, SYT3, WIPF1, GOSR2, LOC105104545, EPHX3, IL17RD, TMEM121, TIMM50, TMEM212, GRM4, PTK7, TMEM44, LOC105106546, ITGB8, RPRML, WDPCP, ATP13A3, STEAP1, SLC22A7, STEAP2	38	5805	9028	0.8594587243302054	0.9999999999999999	1.0	1.0
