# Supplementary material for: Assessing genetic diversity and defining signatures of positive selection on the genome of dromedary camels from the southeast of the Arabian Peninsula
Source: Front Vet Sci. 2023 Nov 30;10:1296610. doi: 10.3389/fvets.2023.1296610 (PMC10720651; doi:10.3389/fvets.2023.1296610)
Supplement: Supplementary file 8 [file Table_8.xlsx]

## Sheet: Supp_Table8
Table S8: Types and counts of the variants nf the genes mapped on the candidate regions
GeneName	TranscriptId	3_prime_UTR_variant	5_prime_UTR_premature_start_codon_gain_variant	5_prime_UTR_variant	downstream_gene_variant	intron_variant	missense_variant	missense_variant.splice_region_variant	non_coding_exon_variant	splice_acceptor_variant.intron_variant	splice_region_variant	splice_region_variant.intron_variant	splice_region_variant.non_coding_exon_variant	splice_region_variant.synonymous_variant	stop_gained	synonymous_variant	upstream_gene_variant	total_variants
ABHD2	rna-XM_010986734.2	21	0	0	11	31	0	0	0	0	0	0	0	0	0	0	0	63
APPL1	rna-XM_031470572.1	0	0	0	0	27	0	0	0	0	0	0	0	0	0	0	7	34
APPL1	rna-XM_031470573.1	0	0	0	0	27	0	0	0	0	0	0	0	0	0	0	7	34
ARL4D	rna-XM_010994120.2	2	0	0	23	1	0	0	0	0	0	0	0	0	0	1	9	36
ASB14	rna-XM_010980909.2	0	0	0	5	0	0	0	0	0	0	0	0	0	0	0	0	5
ATP13A3	rna-XM_031453534.1	0	1	1	0	60	1	0	0	0	0	0	0	0	0	0	11	74
ATP13A3	rna-XM_031453544.1	0	1	1	0	60	1	0	0	0	0	0	0	0	0	0	11	74
ATP13A3	rna-XM_031453552.1	0	1	1	0	60	1	0	0	0	0	0	0	0	0	0	11	74
ATP13A3	rna-XM_031453554.1	0	1	1	0	60	1	0	0	0	0	0	0	0	0	0	11	74
ATP13A3	rna-XM_031453558.1	0	1	1	0	60	1	0	0	0	0	0	0	0	0	0	11	74
ATP13A3	rna-XM_031453563.1	0	1	1	0	60	1	0	0	0	0	0	0	0	0	0	11	74
BAZ2B	rna-XM_031451482.1	0	1	1	0	36	0	0	0	0	0	0	0	0	0	0	4	42
BAZ2B	rna-XM_031451483.1	0	0	0	0	77	0	0	0	0	0	0	0	0	0	0	0	77
BAZ2B	rna-XM_031451484.1	0	1	1	0	36	0	0	0	0	0	0	0	0	0	0	4	42
BAZ2B	rna-XM_031451485.1	0	1	1	0	36	0	0	0	0	0	0	0	0	0	0	4	42
BAZ2B	rna-XM_031451486.1	0	0	0	0	35	0	0	0	0	0	0	0	0	0	0	5	40
BAZ2B	rna-XM_031451490.1	0	1	1	0	36	0	0	0	0	0	0	0	0	0	0	4	42
BAZ2B	rna-XM_031451491.1	0	1	1	0	36	0	0	0	0	0	0	0	0	0	0	4	42
BAZ2B	rna-XM_031451492.1	0	1	1	0	36	0	0	0	0	0	0	0	0	0	0	4	42
BAZ2B	rna-XM_031451493.1	0	1	1	0	36	0	0	0	0	0	0	0	0	0	0	4	42
BAZ2B	rna-XM_031451494.1	0	1	1	0	36	0	0	0	0	0	0	0	0	0	0	4	42
BAZ2B	rna-XM_031451495.1	0	1	1	0	36	0	0	0	0	0	0	0	0	0	0	4	42
BAZ2B	rna-XM_031451496.1	0	1	1	0	36	0	0	0	0	0	0	0	0	0	0	4	42
BAZ2B	rna-XM_031451497.1	0	1	1	0	36	0	0	0	0	0	0	0	0	0	0	4	42
BAZ2B	rna-XM_031451498.1	0	1	1	0	36	0	0	0	0	0	0	0	0	0	0	4	42
BAZ2B	rna-XM_031451500.1	0	1	1	0	36	0	0	0	0	0	0	0	0	0	0	4	42
BAZ2B	rna-XM_031451501.1	0	1	1	0	36	0	0	0	0	0	0	0	0	0	0	4	42
BAZ2B	rna-XM_031451502.1	0	1	1	0	36	0	0	0	0	0	0	0	0	0	0	4	42
BAZ2B	rna-XM_031451503.1	0	1	1	0	36	0	0	0	0	0	0	0	0	0	0	4	42
BAZ2B	rna-XM_031451504.1	0	1	1	0	36	0	0	0	0	0	0	0	0	0	0	4	42
BAZ2B	rna-XM_031451505.1	0	1	1	0	36	0	0	0	0	0	0	0	0	0	0	4	42
BAZ2B	rna-XM_031451506.1	0	1	1	0	36	0	0	0	0	0	0	0	0	0	0	4	42
BAZ2B	rna-XM_031451507.1	0	1	1	0	36	0	0	0	0	0	0	0	0	0	0	4	42
BRD4	rna-XM_031437477.1	2	0	0	6	60	1	0	0	0	0	0	0	0	0	2	0	71
BTF3L4	rna-XM_010984747.2	0	1	1	3	13	0	0	0	0	0	0	0	0	0	0	1	19
BTF3L4	rna-XM_031465130.1	0	0	0	3	6	0	0	0	0	0	0	0	0	0	0	7	16
BTRC	rna-XM_010974458.2	0	0	0	0	64	0	0	0	0	0	0	0	0	0	0	0	64
BTRC	rna-XM_010974461.2	0	0	0	0	64	0	0	0	0	0	0	0	0	0	0	0	64
BTRC	rna-XM_031461628.1	0	0	0	0	64	0	0	0	0	0	0	0	0	0	0	0	64
BTRC	rna-XM_031461629.1	0	0	0	0	64	0	0	0	0	0	0	0	0	0	0	0	64
BTRC	rna-XM_031461630.1	0	0	0	0	64	0	0	0	0	0	0	0	0	0	0	0	64
C26H8orf48	rna-XM_031440204.1	0	0	1	6	0	0	0	0	0	0	0	0	0	0	0	8	15
C9H19orf81	rna-XM_031457184.1	1	0	0	7	4	0	0	0	0	0	0	0	0	0	0	7	19
CALCB	rna-XM_031459365.1	1	0	1	8	4	1	0	0	0	0	0	0	0	0	0	6	21
CALCB	rna-XM_031459366.1	1	0	1	5	8	0	0	0	0	0	0	0	0	0	0	6	21
CCDC200	rna-XM_031468695.1	0	0	0	0	0	0	0	0	0	0	0	0	0	0	0	4	4
CCDC73	rna-XM_031459841.1	0	0	0	2	111	2	0	0	0	0	0	0	0	0	2	10	127
CFAP69	rna-XM_010978016.2	0	0	2	3	24	0	0	0	0	0	0	0	0	0	0	3	32
CFAP69	rna-XM_031454855.1	0	0	2	3	24	0	0	0	0	0	0	0	0	0	0	3	32
CLEC11A	rna-XM_031457105.1	1	0	0	8	5	0	0	0	0	0	0	0	0	0	1	8	23
CRIP2	rna-XM_031454487.1	1	0	0	9	7	0	0	0	0	0	0	0	0	0	0	5	22
CRIP2	rna-XM_031454488.1	0	0	0	9	7	0	0	0	0	0	0	0	0	0	0	5	21
CRIP3	rna-XM_010979560.2	1	0	3	7	2	2	0	0	0	1	0	0	0	0	0	16	32
CRIP3	rna-XM_031434653.1	0	0	3	7	4	1	0	0	0	0	0	0	0	0	0	16	31
CRIP3	rna-XM_031434654.1	1	0	2	7	4	1	0	0	0	0	0	0	0	0	0	16	31
CRIP3	rna-XM_031434655.1	1	0	0	7	2	1	0	0	0	1	0	0	0	0	0	14	26
CUL9	rna-XM_031434656.1	1	0	0	23	66	8	0	0	0	0	1	0	0	0	8	11	118
CUL9	rna-XM_031434657.1	1	0	0	23	66	8	0	0	0	0	1	0	0	0	8	11	118
CUL9	rna-XM_031434658.1	0	0	0	23	66	8	0	0	0	0	1	0	0	0	8	11	117
DENND1A	rna-XM_031450416.1	0	0	0	0	112	0	0	0	0	0	0	0	0	0	0	0	112
DENND1A	rna-XM_031450417.1	0	0	0	0	112	0	0	0	0	0	0	0	0	0	0	0	112
DENND1A	rna-XM_031450418.1	0	0	0	0	112	0	0	0	0	0	0	0	0	0	0	0	112
DENND1A	rna-XM_031450419.1	0	0	0	0	112	0	0	0	0	0	0	0	0	0	0	0	112
DKK2	rna-XM_010999055.2	0	0	0	4	22	0	0	0	0	0	0	0	0	0	1	0	27
DLL3	rna-XM_031458691.1	0	0	1	5	1	1	0	0	0	0	0	0	0	0	1	2	11
DNPH1	rna-XM_031435536.1	0	0	0	13	9	4	0	0	0	0	0	0	0	0	0	22	48
DOC2B	rna-XM_031468502.1	13	0	0	19	82	3	0	0	0	0	0	0	0	0	3	19	139
EIF3M	rna-XM_011000476.2	0	0	0	1	3	1	0	0	0	0	0	0	0	0	0	0	5
EPHX3	rna-XM_031437478.1	1	0	2	4	0	0	0	0	0	0	0	0	0	0	1	7	15
EPHX3	rna-XM_031437479.1	1	0	2	4	0	0	0	0	0	0	0	0	0	0	1	7	15
FANCI	rna-XM_010986738.2	0	0	0	6	64	3	0	0	0	0	0	0	0	0	2	7	82
FOXC1	rna-XM_031435299.1	0	0	0	3	0	0	0	0	0	0	0	0	0	0	3	5	11
GAB2	rna-XM_031460431.1	0	0	0	0	5	0	0	0	0	0	0	0	0	0	0	5	10
GMDS	rna-XM_031435343.1	1	0	0	13	328	0	0	0	0	0	0	0	0	0	0	0	342
GMFG	rna-XM_010985163.2	0	0	0	0	5	0	0	0	0	0	0	0	0	0	0	3	8
GMFG	rna-XM_010985164.2	0	0	0	0	5	0	0	0	0	0	0	0	0	0	0	3	8
GMFG	rna-XM_031458676.1	0	0	0	0	5	0	0	0	0	0	0	0	0	0	0	3	8
GOSR2	rna-XM_010981760.2	24	0	0	39	82	0	0	0	0	0	0	0	0	0	0	27	172
GPR32	rna-XM_010993226.1	0	0	0	0	15	0	0	0	0	0	0	0	0	0	0	13	28
GRM4	rna-XM_031434906.1	10	0	0	24	138	0	0	0	0	0	0	0	0	0	6	0	178
GRM4	rna-XM_031434907.1	10	0	0	24	138	0	0	0	0	0	0	0	0	0	6	0	178
GRM4	rna-XM_031434909.1	10	0	0	24	138	0	0	0	0	0	0	0	0	0	6	0	178
GTPBP10	rna-XM_010978017.2	0	0	0	0	19	0	0	0	0	0	0	0	0	0	0	6	25
GTPBP10	rna-XM_031454857.1	0	0	0	0	21	0	0	0	0	0	0	0	0	0	0	4	25
Gene_gene-LOC105086708	gene-LOC105086708	0	0	0	2	0	0	0	2	0	0	0	0	0	0	0	6	10
Gene_gene-LOC105088239	gene-LOC105088239	0	0	0	11	0	0	0	1	0	0	0	0	0	0	0	11	23
Gene_gene-LOC105088240	gene-LOC105088240	0	0	0	19	18	0	0	0	0	0	0	0	0	0	0	15	52
Gene_gene-LOC105092910	gene-LOC105092910	0	0	0	2	0	0	0	0	0	0	0	0	0	0	0	2	4
Gene_gene-LOC105097573	gene-LOC105097573	0	0	0	2	0	0	0	0	0	0	0	0	0	0	0	3	5
Gene_gene-LOC105102394	gene-LOC105102394	0	0	0	9	62	0	0	7	0	0	0	0	0	0	0	6	84
Gene_gene-LOC105104546	gene-LOC105104546	0	0	0	32	8	0	0	3	0	0	1	0	0	0	0	0	44
Gene_gene-LOC105106470	gene-LOC105106470	0	0	0	10	0	0	0	0	0	0	0	0	0	0	0	6	16
Gene_gene-LOC116147402	gene-LOC116147402	0	0	0	0	0	0	0	0	0	0	0	0	0	0	0	80	80
Gene_gene-LOC116158043	gene-LOC116158043	0	0	0	11	0	0	0	0	0	0	0	0	0	0	0	0	11
HESX1	rna-XM_010980905.2	0	0	0	6	26	0	0	0	0	0	1	0	0	0	0	5	38
HESX1	rna-XM_010980907.2	0	0	0	6	26	0	0	0	0	0	1	0	0	0	0	5	38
HESX1	rna-XM_010980908.2	0	0	0	6	26	0	0	0	0	0	1	0	0	0	0	5	38
HESX1	rna-XM_031470584.1	0	0	0	6	26	0	0	0	0	0	1	0	0	0	0	5	38
HESX1	rna-XM_031470585.1	0	0	0	6	26	0	0	0	0	0	1	0	0	0	0	5	38
IL17RD	rna-XM_010980904.2	0	0	0	0	46	0	0	0	0	0	0	0	0	0	0	11	57
IL17RD	rna-XM_031470574.1	0	0	0	0	22	0	0	0	0	0	0	0	0	0	0	9	31
IL17RD	rna-XM_031470575.1	0	0	3	0	125	0	0	0	0	0	0	0	0	0	0	5	133
IL17RD	rna-XM_031470576.1	0	0	1	0	127	0	0	0	0	0	0	0	0	0	0	5	133
INSC	rna-XM_010977236.2	0	0	1	0	81	0	0	0	0	0	1	0	0	0	0	10	93
INSC	rna-XM_031459970.1	0	0	1	0	81	0	0	0	0	0	1	0	0	0	0	10	93
INSC	rna-XM_031459971.1	0	0	0	0	74	0	0	0	0	0	0	0	0	0	0	15	89
INSC	rna-XM_031459972.1	0	0	2	0	74	0	0	0	0	0	0	0	0	0	0	13	89
ITGB8	rna-XM_010984668.2	0	1	2	0	0	0	0	0	0	0	0	0	0	0	0	6	9
KLB	rna-XM_031435794.1	0	0	0	0	0	0	0	0	0	0	0	0	0	0	0	4	4
KLB	rna-XM_031435797.1	0	0	0	0	0	0	0	0	0	0	0	0	0	0	0	4	4
KTI12	rna-XM_031465129.1	1	0	3	11	13	2	0	0	0	0	0	0	0	0	1	2	33
LOC105090502	rna-XM_031469765.1	0	0	0	0	0	0	0	0	0	0	0	0	0	0	0	20	20
LOC105093326	rna-XM_010985180.2	0	0	0	2	3	0	0	0	0	0	0	0	0	0	0	0	5
LOC105093327	rna-XM_010985181.2	0	0	0	4	0	0	0	0	0	0	0	0	0	0	0	4	8
LOC105093907	rna-XM_031436320.1	0	0	0	2	5	0	0	0	0	0	0	0	0	0	1	0	8
LOC105093907	rna-XM_031436321.1	0	0	0	2	5	0	0	0	0	0	0	0	0	0	1	0	8
LOC105098979	rna-XM_031451967.1	0	0	2	0	52	0	0	0	0	0	0	0	0	0	0	6	60
LOC105104545	rna-XM_031434062.1	9	0	0	229	546	39	1	0	0	0	1	0	0	0	26	31	882
LOC105104545	rna-XM_031434063.1	13	0	0	243	543	29	0	0	0	2	1	0	1	0	21	31	884
LOC105104545	rna-XM_031434064.1	16	0	0	241	545	28	0	0	0	2	1	0	0	0	20	31	884
LOC105104545	rna-XM_031434065.1	0	0	0	29	463	29	0	0	0	0	1	0	0	0	20	31	573
LOC105104545	rna-XM_031434066.1	10	0	0	72	424	20	0	0	0	0	1	0	0	0	13	31	571
LOC105105337	rna-XM_031436766.1	0	0	1	0	3	4	0	0	0	0	0	0	0	0	2	3	13
LOC105106546	rna-XM_031434067.1	0	1	3	0	753	25	0	0	0	0	0	0	0	0	16	115	913
LOC105106546	rna-XM_031434068.1	0	1	5	0	301	19	0	0	0	0	0	0	0	0	6	72	404
LOC105106546	rna-XM_031434069.1	0	1	3	137	350	25	0	0	0	0	0	0	0	0	16	115	647
LOC105106546	rna-XM_031434070.1	0	1	5	0	301	19	0	0	0	0	0	0	0	0	6	72	404
LOC116147513	rna-XM_031434451.1	0	0	0	118	0	19	0	0	0	0	0	0	0	1	6	9	153
LOC116148141	rna-XM_031436382.1	0	0	0	6	0	3	0	0	0	0	0	0	0	0	0	0	9
LOC116148191	rna-XM_031436765.1	0	0	0	3	0	3	0	0	0	0	0	0	0	0	2	4	12
LOC116148192	rna-XM_031436767.1	0	0	0	18	0	0	0	0	0	0	0	0	0	0	0	7	25
LOC116158032	rna-XR_004142259.1	0	0	0	42	0	0	0	0	0	0	0	0	0	0	0	5	47
LOC116158033	rna-XR_004142260.1	0	0	0	45	0	0	0	4	0	0	0	0	0	0	0	11	60
LOC116158034	rna-XR_004142261.1	0	0	0	24	0	0	0	2	0	0	0	0	0	0	0	37	63
LOC116158035	rna-XR_004142263.1	0	0	0	43	0	0	0	0	0	0	0	0	0	0	0	11	54
LOC116158039	rna-XR_004142267.1	0	0	0	0	0	0	0	0	0	0	0	0	0	0	0	13	13
LOC116158040	rna-XR_004142268.1	0	0	0	11	0	0	0	0	0	0	0	0	0	0	0	0	11
LOC116158041	rna-XR_004142269.1	0	0	0	0	0	0	0	0	0	0	0	0	0	0	0	55	55
MACC1	rna-XM_031455022.1	1	0	0	0	26	2	0	0	0	0	0	0	0	0	1	3	33
MACC1	rna-XM_031455023.1	0	0	0	0	27	2	0	0	0	0	0	0	0	0	1	3	33
MACC1	rna-XM_031455024.1	1	0	0	0	26	2	0	0	0	0	0	0	0	0	1	3	33
MED29	rna-XM_010985168.2	0	0	0	4	1	0	0	0	0	0	0	0	0	0	0	3	8
MRPL45	rna-XM_011000730.2	0	0	0	0	0	0	0	0	0	0	0	0	0	0	0	1	1
MTA1	rna-XM_031452808.1	0	0	0	3	39	1	0	0	0	0	0	0	0	0	3	0	46
NARS2	rna-XM_010990147.2	0	0	0	3	132	0	0	0	0	0	0	0	0	0	0	0	135
NARS2	rna-XM_031460434.1	3	0	0	2	129	0	0	0	0	0	0	0	0	0	0	0	134
NARS2	rna-XM_031460435.1	3	0	0	2	129	0	0	0	0	0	0	0	0	0	0	0	134
NARS2	rna-XM_031460436.1	3	0	0	2	129	0	0	0	0	0	0	0	0	0	0	0	134
NARS2	rna-XM_031460437.1	3	0	0	2	129	0	0	0	0	0	0	0	0	0	0	0	134
NARS2	rna-XM_031460438.1	3	0	0	2	129	0	0	0	0	0	0	0	0	0	0	0	134
NBEAL1	rna-XM_010991745.2	11	0	0	12	77	3	1	0	0	0	0	0	0	2	3	0	109
NBEAL1	rna-XM_031451968.1	11	0	0	12	77	3	1	0	0	0	0	0	0	2	3	0	109
NBEAL1	rna-XM_031451969.1	11	0	0	12	77	3	1	0	0	0	0	0	0	2	3	0	109
NBEAL1	rna-XM_031451970.1	11	0	0	12	77	3	1	0	0	0	0	0	0	2	3	0	109
NBEAL1	rna-XM_031451971.1	11	0	0	12	77	3	1	0	0	0	0	0	0	2	3	0	109
NBEAL1	rna-XM_031451972.1	11	0	0	12	77	3	1	0	0	0	0	0	0	2	3	0	109
NOTCH3	rna-XM_031437476.1	1	0	0	2	66	4	0	0	0	0	0	0	0	0	0	4	77
NPAS3	rna-XM_031453562.1	0	0	0	0	169	0	0	0	0	0	0	0	0	0	0	0	169
NPEPPS	rna-XM_011000731.2	0	0	0	0	127	0	0	0	0	0	0	0	0	0	2	1	130
NXPH2	rna-XM_031451348.1	5	1	7	21	217	0	0	0	0	0	0	0	0	0	1	14	266
OTX1	rna-XM_010995045.2	0	0	0	1	0	0	0	0	0	0	0	0	0	0	0	0	1
OTX1	rna-XM_031467122.1	0	0	0	1	0	0	0	0	0	0	0	0	0	0	0	0	1
OTX1	rna-XM_031467123.1	0	0	0	1	0	0	0	0	0	0	0	0	0	0	0	0	1
PAF1	rna-XM_010985167.2	0	0	1	3	2	0	0	0	0	0	0	0	0	0	0	4	10
PLEKHG2	rna-XM_031458680.1	0	0	3	3	3	2	0	0	0	0	0	0	0	0	1	2	14
PLEKHG2	rna-XM_031458681.1	0	0	3	3	3	2	0	0	0	0	0	0	0	0	1	2	14
PLEKHG2	rna-XM_031458682.1	0	0	3	3	3	2	0	0	0	0	0	0	0	0	1	2	14
PLEKHG2	rna-XM_031458683.1	0	0	0	3	2	2	0	0	0	0	0	0	0	0	1	5	13
PLEKHG2	rna-XM_031458684.1	0	0	3	3	3	2	0	0	0	0	0	0	0	0	1	2	14
POLG	rna-XM_031440551.1	0	0	0	9	16	5	0	0	0	0	1	0	0	1	1	6	39
POLG	rna-XM_031440552.1	0	0	0	9	16	5	0	0	0	0	1	0	0	1	1	6	39
POLG	rna-XM_031440553.1	0	0	0	9	16	5	0	0	0	0	1	0	0	1	1	6	39
PTK7	rna-XM_031434661.1	2	0	0	19	88	0	0	0	0	0	1	0	0	0	3	0	113
PTK7	rna-XM_031434662.1	2	0	0	19	88	0	0	0	0	0	1	0	0	0	3	0	113
RAB3B	rna-XM_010984745.2	0	0	0	0	22	0	0	0	0	0	0	0	0	0	0	5	27
RFC1	rna-XM_010980388.2	5	0	0	8	56	2	0	0	0	0	0	0	0	0	4	4	79
RFC1	rna-XM_031435881.1	5	0	0	8	56	2	0	0	0	0	0	0	0	0	4	4	79
RLBP1	rna-XM_010986736.1	2	0	0	10	27	0	0	0	0	0	0	0	0	0	1	7	47
RLBP1	rna-XM_010986737.1	2	0	0	10	27	0	0	0	0	0	0	0	0	0	1	7	47
RPRML	rna-XM_010981761.2	4	0	0	37	0	1	0	0	0	0	0	0	0	0	1	32	75
RPS16	rna-XM_010985170.2	0	0	0	4	2	0	0	0	0	0	0	0	0	0	0	2	8
RPS16	rna-XM_010985171.2	0	0	0	4	2	0	0	0	0	0	0	0	0	0	0	2	8
SAMD4B	rna-XM_031458677.1	0	0	0	3	23	1	0	0	0	0	0	0	0	0	2	4	33
SAMD4B	rna-XM_031458678.1	2	0	0	3	13	1	0	0	0	0	0	0	0	0	2	7	28
SAMD4B	rna-XM_031458679.1	0	0	0	3	23	1	0	0	0	0	0	0	0	0	2	4	33
SELENOV	rna-XM_010985257.2	0	0	1	2	4	1	0	0	0	0	0	0	0	0	1	2	11
SGCZ	rna-XM_031440419.1	0	0	0	6	24	0	0	0	0	0	0	0	0	0	1	0	31
SHANK1	rna-XM_031457180.1	0	0	2	9	41	4	0	0	0	0	0	0	0	0	6	7	69
SLC22A7	rna-XM_010979504.2	1	0	0	10	6	1	0	0	0	0	1	0	0	0	0	21	40
SLC22A7	rna-XM_010979505.2	1	0	1	10	6	1	0	0	0	0	1	0	0	0	0	20	40
SPON1	rna-XM_031459976.1	0	0	0	0	49	0	0	0	0	0	0	0	0	0	1	5	55
SPON1	rna-XM_031459977.1	0	0	0	0	49	0	0	0	0	0	0	0	0	0	1	5	55
SPOPL	rna-XM_031451342.1	0	0	0	0	26	0	0	0	0	0	0	0	0	0	0	7	33
SPOPL	rna-XM_031451343.1	0	0	0	4	26	0	0	0	0	0	0	0	0	0	0	7	37
SPOPL	rna-XM_031451344.1	0	0	0	0	26	0	0	0	0	0	0	0	0	0	0	7	33
SPOPL	rna-XM_031451346.1	0	0	0	0	26	0	0	0	0	0	0	0	0	0	0	7	33
SRF	rna-XM_010979501.2	2	0	1	14	12	0	0	0	1	0	0	0	0	0	1	1	32
STEAP1	rna-XM_010978013.2	0	0	1	8	14	1	0	0	0	0	0	0	0	0	0	5	29
STEAP2	rna-XM_010978014.2	3	1	1	4	17	0	0	0	0	0	0	0	0	0	0	5	31
SUPT5H	rna-XM_010985173.2	0	0	0	2	26	0	0	0	0	0	0	0	0	0	2	2	32
SUPT5H	rna-XM_010985178.2	0	0	0	2	26	0	0	0	0	0	0	0	0	0	2	2	32
SUPT5H	rna-XM_031458685.1	0	0	0	2	26	0	0	0	0	0	0	0	0	0	2	2	32
SUPT5H	rna-XM_031458686.1	0	0	0	2	26	0	0	0	0	0	0	0	0	0	2	2	32
SUPT5H	rna-XM_031458687.1	0	0	0	2	26	0	0	0	0	0	0	0	0	0	2	2	32
SUPT5H	rna-XM_031458688.1	0	0	0	2	26	0	0	0	0	0	0	0	0	0	2	2	32
SUPT5H	rna-XM_031458689.1	0	0	0	2	26	0	0	0	0	0	0	0	0	0	2	2	32
SUPT5H	rna-XM_031458690.1	0	0	0	2	26	0	0	0	0	0	0	0	0	0	2	2	32
SYT3	rna-XM_031457182.1	2	1	2	11	32	2	0	0	0	0	2	0	0	0	5	7	64
TEDC1	rna-XM_031454484.1	4	0	1	7	11	1	0	0	0	0	0	0	0	0	1	2	27
TEDC1	rna-XM_031454485.1	4	0	1	7	11	1	0	0	0	0	0	0	0	0	1	2	27
TEDC1	rna-XM_031454486.1	1	0	1	10	6	1	0	0	0	0	0	0	0	0	1	2	22
TIMM50	rna-XM_010985179.2	0	0	0	4	1	0	0	0	0	0	0	0	0	0	1	4	10
TMEM121	rna-XM_031454490.1	2	0	0	6	0	1	0	0	0	0	0	0	0	0	1	7	17
TMEM121	rna-XM_031454491.1	2	0	0	6	0	1	0	0	0	0	0	0	0	0	1	7	17
TMEM212	rna-XM_010976283.2	3	0	0	4	29	1	0	0	0	0	0	0	0	0	0	6	43
TRNAA-CGC	rna-TRNAA-CGC-16	0	0	0	3	0	0	0	0	0	0	0	0	0	0	0	15	18
TRNAA-GGC	rna-TRNAA-GGC-89	0	0	0	23	0	0	0	0	0	0	0	0	0	0	0	23	46
TRNAG-ACC	rna-TRNAG-ACC-18	0	0	0	6	0	0	0	0	0	0	0	0	0	0	0	4	10
TRNAI-AAU	rna-TRNAI-AAU-21	0	0	0	9	0	0	0	0	0	0	0	0	0	0	0	8	17
TRNAI-UAU	rna-TRNAI-UAU-2	0	0	0	3	0	0	0	0	0	0	0	0	0	0	0	5	8
TRNAR-UCG	rna-TRNAR-UCG-5	0	0	0	6	0	0	0	0	0	0	0	0	0	0	0	11	17
TRNAS-AGA	rna-TRNAS-AGA-58	0	0	0	3	0	0	0	1	0	0	0	0	0	0	0	3	7
TRNAS-GGA	rna-TRNAS-GGA-5	0	0	0	2	0	0	0	0	0	0	0	0	0	0	0	0	2
TRNAT-AGU	rna-TRNAT-AGU-107	0	0	0	8	0	0	0	0	0	0	0	0	0	0	0	5	13
TRNAT-GGU	rna-TRNAT-GGU-69	0	0	0	8	0	0	0	1	0	0	0	0	0	0	0	5	14
TRNAV-AAC	rna-TRNAV-AAC-64	0	0	0	3	0	0	0	0	0	0	0	0	0	0	0	6	9
TTBK1	rna-XM_031434659.1	13	0	0	19	93	4	0	0	0	0	0	0	0	0	3	10	142
TTC7B	rna-XM_031454173.1	1	0	0	13	230	0	0	0	0	0	0	0	0	0	4	0	248
TTC7B	rna-XM_031454174.1	1	0	0	13	230	0	0	0	0	0	0	0	0	0	4	0	248
TTC7B	rna-XM_031454176.1	1	0	0	13	230	0	0	0	0	0	0	0	0	0	4	0	248
TTC7B	rna-XM_031454177.1	1	0	0	13	230	0	0	0	0	0	0	0	0	0	4	0	248
TTC7B	rna-XM_031454178.1	1	0	0	13	230	0	0	0	0	0	0	0	0	0	4	0	248
TTC7B	rna-XM_031454179.1	1	0	0	13	230	1	0	0	0	0	0	0	0	0	3	0	248
TTC7B	rna-XM_031454180.1	1	0	0	13	230	0	0	0	0	0	0	0	0	0	4	0	248
TTC7B	rna-XM_031454181.1	1	0	0	13	230	0	0	0	0	0	0	0	0	0	4	0	248
TXNDC12	rna-XM_010984749.2	0	0	0	10	34	0	0	0	0	0	0	0	0	0	0	2	46
WDPCP	rna-XM_010995046.2	2	0	0	2	13	0	0	0	0	0	0	0	0	0	0	0	17
WDPCP	rna-XM_031467126.1	2	0	0	2	13	0	0	0	0	0	0	0	0	0	0	0	17
WDPCP	rna-XM_031467127.1	11	0	0	5	23	0	0	0	0	0	0	0	0	0	0	0	39
WDPCP	rna-XM_031467129.1	11	0	0	5	23	0	0	0	0	0	0	0	0	0	0	0	39
WDR19	rna-XM_010980386.1	1	0	0	12	54	1	0	0	0	0	1	0	0	0	1	0	70
WDR19	rna-XM_010980387.2	1	0	0	12	54	1	0	0	0	0	1	0	0	0	1	0	70
WDR19	rna-XM_031435845.1	1	0	0	12	54	1	0	0	0	0	1	0	0	0	1	0	70
WDR19	rna-XM_031435854.1	0	0	0	12	55	1	0	0	0	0	1	0	0	0	1	0	70
WDR19	rna-XM_031435869.1	1	0	0	12	54	1	0	0	0	0	1	0	0	0	1	0	70
WDR19	rna-XM_031435874.1	1	0	0	12	54	1	0	0	0	0	1	0	0	0	1	0	70
WIPF1	rna-XM_031451686.1	0	1	1	3	129	2	0	0	0	0	2	0	0	0	1	18	157
WNT3	rna-XM_010981758.2	0	1	1	0	162	1	0	0	0	0	0	0	0	0	0	40	205
WNT3	rna-XM_031468778.1	0	1	1	0	162	1	0	0	0	0	0	0	0	0	0	40	205
WNT9B	rna-XM_031468777.1	11	0	0	15	91	0	0	0	0	0	0	0	0	0	1	33	151
YWHAE	rna-XM_010978914.2	1	0	0	14	91	0	0	0	0	0	0	0	0	0	0	10	116
YWHAE	rna-XM_031468505.1	1	0	0	14	91	0	0	0	0	0	0	0	0	0	0	10	116
ZFP36	rna-XM_010985169.2	0	2	3	5	1	0	0	0	0	0	0	0	0	0	1	1	13
ZNF318	rna-XM_031435535.1	4	0	0	14	6	1	0	0	0	0	0	0	0	0	2	0	27
exon-XR_004131549.1-1	rna-XR_004131549.1	0	0	0	6	63	0	0	2	0	0	1	0	0	0	0	0	72
exon-XR_004131657.1-1	rna-XR_004131657.1	0	0	0	5	1	0	0	1	0	0	0	0	0	0	0	0	7
exon-XR_004131919.1-1	rna-XR_004131919.1	0	0	0	4	0	0	0	2	0	0	0	0	0	0	0	9	15
exon-XR_004132795.1-1	rna-XR_004132795.1	0	0	0	11	123	0	0	0	0	0	0	0	0	0	0	11	145
exon-XR_004135960.1-1	rna-XR_004135960.1	0	0	0	12	71	0	0	1	0	0	0	0	0	0	0	0	84
exon-XR_004135963.1-1	rna-XR_004135963.1	0	0	0	12	71	0	0	1	0	0	0	0	0	0	0	0	84
exon-XR_004135965.1-1	rna-XR_004135965.1	0	0	0	4	16	0	0	2	0	0	1	0	0	0	0	5	28
exon-XR_004136639.1-1	rna-XR_004136639.1	0	0	0	9	26	0	0	1	0	0	0	0	0	0	0	10	46
exon-XR_004136640.1-1	rna-XR_004136640.1	0	0	0	11	17	0	0	4	0	0	0	0	0	0	0	10	42
exon-XR_004136641.1-1	rna-XR_004136641.1	0	0	0	0	0	0	0	0	0	0	0	0	0	0	0	11	11
exon-XR_004136691.1-1	rna-XR_004136691.1	0	0	0	0	9	0	0	1	0	0	0	0	0	0	0	7	17
exon-XR_004137315.1-1	rna-XR_004137315.1	0	0	0	10	83	0	0	4	0	0	0	0	0	0	0	0	97
exon-XR_004137316.1-1	rna-XR_004137316.1	0	0	0	10	83	0	0	4	0	0	0	0	0	0	0	0	97
exon-XR_004137317.1-1	rna-XR_004137317.1	0	0	0	10	83	0	0	4	0	0	0	0	0	0	0	0	97
exon-XR_004137318.1-1	rna-XR_004137318.1	0	0	0	10	83	0	0	4	0	0	0	0	0	0	0	0	97
exon-XR_004137319.1-1	rna-XR_004137319.1	0	0	0	10	83	0	0	4	0	0	0	0	0	0	0	0	97
exon-XR_004137321.1-1	rna-XR_004137321.1	0	0	0	10	83	0	0	4	0	0	0	0	0	0	0	0	97
exon-XR_004137347.1-1	rna-XR_004137347.1	0	0	0	0	120	0	0	0	0	0	0	0	0	0	0	0	120
exon-XR_004137389.1-1	rna-XR_004137389.1	0	0	0	0	36	0	0	0	0	0	0	0	0	0	0	0	36
exon-XR_004137543.1-1	rna-XR_004137543.1	0	0	0	3	8	0	0	0	0	0	0	0	0	0	0	4	15
exon-XR_004137755.1-1	rna-XR_004137755.1	0	0	0	0	174	0	0	1	0	0	0	0	0	0	0	3	178
exon-XR_004137756.1-1	rna-XR_004137756.1	0	0	0	2	24	0	0	2	0	0	0	0	0	0	0	3	31
exon-XR_004137757.1-1	rna-XR_004137757.1	0	0	0	2	25	0	0	0	0	0	0	0	0	0	0	8	35
exon-XR_004137758.1-1	rna-XR_004137758.1	0	0	0	2	19	0	0	1	0	0	0	0	0	0	0	5	27
exon-XR_004137759.1-1	rna-XR_004137759.1	0	0	0	2	12	0	0	1	0	0	0	0	0	0	0	3	18
exon-XR_004138575.1-1	rna-XR_004138575.1	0	0	0	7	1	0	0	1	0	0	0	0	0	0	0	10	19
exon-XR_004138576.1-1	rna-XR_004138576.1	0	0	0	7	1	0	0	1	0	0	0	0	0	0	0	10	19
exon-XR_004139256.1-1	rna-XR_004139256.1	0	0	0	5	17	0	0	1	0	0	0	1	0	0	0	7	31
exon-XR_004139316.1-1	rna-XR_004139316.1	0	0	0	5	129	0	0	6	0	0	0	0	0	0	0	0	140
exon-XR_004139317.1-1	rna-XR_004139317.1	0	0	0	5	132	0	0	3	0	0	0	0	0	0	0	0	140
exon-XR_004139318.1-1	rna-XR_004139318.1	0	0	0	5	130	0	0	5	0	0	0	0	0	0	0	0	140
exon-XR_004139319.1-1	rna-XR_004139319.1	0	0	0	5	130	0	0	5	0	0	0	0	0	0	0	0	140
exon-XR_004141606.1-1	rna-XR_004141606.1	0	0	0	5	66	0	0	3	0	0	0	0	0	0	0	0	74
exon-XR_004141878.1-1	rna-XR_004141878.1	0	0	0	5	71	0	0	6	0	0	0	0	0	0	0	0	82
exon-XR_004141889.1-1	rna-XR_004141889.1	0	0	0	1	129	0	0	0	0	0	0	0	0	0	0	0	130
exon-XR_004141990.1-1	rna-XR_004141990.1	0	0	0	25	42	0	0	4	0	0	0	0	0	0	0	24	95
exon-XR_004141991.1-1	rna-XR_004141991.1	0	0	0	16	80	0	0	20	0	0	0	0	0	0	0	24	140
exon-XR_004141993.1-1	rna-XR_004141993.1	0	0	0	13	24	0	0	13	0	0	0	0	0	0	0	9	59
exon-XR_004142009.1-1	rna-XR_004142009.1	0	0	0	39	2	0	0	43	0	0	0	0	0	0	0	42	126
exon-XR_004142010.1-1	rna-XR_004142010.1	0	0	0	23	22	0	0	26	0	0	0	0	0	0	0	15	86
exon-XR_004142011.1-1	rna-XR_004142011.1	0	0	0	23	23	0	0	25	0	0	0	0	0	0	0	15	86
exon-XR_004142484.1-1	rna-XR_004142484.1	0	0	0	0	46	0	0	0	0	0	0	0	0	0	0	11	57
exon-XR_837262.2-1	rna-XR_837262.2	0	0	0	19	63	0	0	5	0	0	0	0	0	0	0	29	116
exon-XR_837263.2-1	rna-XR_837263.2	0	0	0	19	63	0	0	5	0	0	0	0	0	0	0	29	116
exon-XR_837442.2-1	rna-XR_837442.2	0	0	0	0	116	0	0	1	0	0	0	0	0	0	0	15	132
exon-XR_838147.2-1	rna-XR_838147.2	0	0	0	7	1	0	0	1	0	0	0	0	0	0	0	10	19
